# Supplementary material for: The mutational landscape of the SCAN‐B real‐world primary breast cancer transcriptome
Source: EMBO Mol Med. 2020 Sep 14;12(10):e12118. doi: 10.15252/emmm.202012118 (PMC7539222; doi:10.15252/emmm.202012118)
Supplement: Supplementary file 2 — Table EV1 [file EMMM-12-e12118-s002.xlsx]

## Sheet: Table EV1
	Table EV1. RNA sequencing statistics for the 275 sample ABiM cohort, and the 3,217 sample SCAN-B cohort.
	Sample	Pass-filter read pairs	Estimated duplication fraction	Sequencer		Summary (all tumors)	Pass-filter reads pairs	Estimated duplication fraction
	ABIM001	48625060	0.43	HiSeq 2000		min	6580678	0.1
	ABIM002	6580678	0.1	HiSeq 2000		max	267032472	0.78
	ABIM003	45883559	0.58	HiSeq 2000		median	3.80652e+07	0.32
	ABIM004	56383199	0.51	HiSeq 2000		average	3.89598e+07	0.339499
	ABIM005	61993202	0.56	HiSeq 2000
	ABIM006	57254967	0.39	HiSeq 2000		Summary (ABiM cohort)	Pass-filter reads pairs	Estimated duplication fraction
	ABIM007	62219844	0.7	HiSeq 2000		min	6580678	0.1
	ABIM008	52836287	0.48	HiSeq 2000		max	267032472	0.78
	ABIM009	53069391	0.46	HiSeq 2000		median	47532444	0.46
	ABIM010	72210750	0.34	HiSeq 2000		average	5.03336e+07	0.461382
	ABIM011	58969538	0.54	HiSeq 2000
	ABIM012	53426790	0.43	HiSeq 2000		Summary (SCAN-B cohort)	Pass-filter reads pairs	Estimated duplication fraction
	ABIM013	12479097	0.2	HiSeq 2000		min	14892203	0.14
	ABIM014	37913390	0.64	HiSeq 2000		max	134510672	0.55
	ABIM015	46473792	0.57	HiSeq 2000		median	37689597	0.32
	ABIM016	39412851	0.23	HiSeq 2000		average	3.79875e+07	0.32908
	ABIM017	41976854	0.74	HiSeq 2000
	ABIM018	30251319	0.64	HiSeq 2000
	ABIM019	60459353	0.55	HiSeq 2000
	ABIM020	54388281	0.39	HiSeq 2000
	ABIM021	49976395	0.58	HiSeq 2000
	ABIM022	56121576	0.53	HiSeq 2000
	ABIM023	54247168	0.43	HiSeq 2000
	ABIM024	52947787	0.51	HiSeq 2000
	ABIM025	56940662	0.51	HiSeq 2000
	ABIM026	61002080	0.39	HiSeq 2000
	ABIM027	48370999	0.35	HiSeq 2000
	ABIM028	47654207	0.53	HiSeq 2000
	ABIM029	93951449	0.53	HiSeq 2000
	ABIM030	53471175	0.61	HiSeq 2000
	ABIM031	58132852	0.57	HiSeq 2000
	ABIM032	50945194	0.37	HiSeq 2000
	ABIM033	81466168	0.51	HiSeq 2000
	ABIM034	42879695	0.3	HiSeq 2000
	ABIM035	49059544	0.51	HiSeq 2000
	ABIM036	13104927	0.26	HiSeq 2000
	ABIM037	60353664	0.34	HiSeq 2000
	ABIM038	136722198	0.62	HiSeq 2000
	ABIM039	53654623	0.4	HiSeq 2000
	ABIM040	39027717	0.75	HiSeq 2000
	ABIM041	44824351	0.67	HiSeq 2000
	ABIM042	36884689	0.6	HiSeq 2000
	ABIM043	53862602	0.52	HiSeq 2000
	ABIM044	47395900	0.47	HiSeq 2000
	ABIM045	36416612	0.7	HiSeq 2000
	ABIM046	45829752	0.64	HiSeq 2000
	ABIM047	29733900	0.78	HiSeq 2000
	ABIM048	52534358	0.67	HiSeq 2000
	ABIM049	41006823	0.48	HiSeq 2000
	ABIM050	149124407	0.59	HiSeq 2000
	ABIM051	49481773	0.46	HiSeq 2000
	ABIM052	50802741	0.35	HiSeq 2000
	ABIM053	61172563	0.67	HiSeq 2000
	ABIM054	47439261	0.65	HiSeq 2000
	ABIM055	56430086	0.61	HiSeq 2000
	ABIM056	50658648	0.55	HiSeq 2000
	ABIM057	29724967	0.73	HiSeq 2000
	ABIM058	57082896	0.32	HiSeq 2000
	ABIM059	47117987	0.29	HiSeq 2000
	ABIM060	51975009	0.48	HiSeq 2000
	ABIM061	11514104	0.3	HiSeq 2000
	ABIM062	54962072	0.48	HiSeq 2000
	ABIM063	50546017	0.4	HiSeq 2000
	ABIM064	44305465	0.45	HiSeq 2000
	ABIM065	25811601	0.54	HiSeq 2000
	ABIM066	47532444	0.64	HiSeq 2000
	ABIM067	43617094	0.42	HiSeq 2000
	ABIM068	44008791	0.49	HiSeq 2000
	ABIM069	53749605	0.36	HiSeq 2000
	ABIM070	43998779	0.38	HiSeq 2000
	ABIM071	12631725	0.29	HiSeq 2000
	ABIM072	46125630	0.5	HiSeq 2000
	ABIM073	48367751	0.4	HiSeq 2000
	ABIM074	49515755	0.28	HiSeq 2000
	ABIM075	29501447	0.43	HiSeq 2000
	ABIM076	52976240	0.53	HiSeq 2000
	ABIM077	43525917	0.65	HiSeq 2000
	ABIM078	47334513	0.72	HiSeq 2000
	ABIM079	51804376	0.29	HiSeq 2000
	ABIM080	49811138	0.47	HiSeq 2000
	ABIM081	17142165	0.3	HiSeq 2000
	ABIM082	49105345	0.56	HiSeq 2000
	ABIM083	46687243	0.46	HiSeq 2000
	ABIM084	63127411	0.39	HiSeq 2000
	ABIM085	28779034	0.5	HiSeq 2000
	ABIM086	57039336	0.44	HiSeq 2000
	ABIM087	58126407	0.71	HiSeq 2000
	ABIM088	47466046	0.66	HiSeq 2000
	ABIM089	49943744	0.54	HiSeq 2000
	ABIM090	39631656	0.25	HiSeq 2000
	ABIM091	37963265	0.66	HiSeq 2000
	ABIM092	39172997	0.63	HiSeq 2000
	ABIM093	49666888	0.6	HiSeq 2000
	ABIM094	12651830	0.25	HiSeq 2000
	ABIM095	45503912	0.72	HiSeq 2000
	ABIM096	61290670	0.37	HiSeq 2000
	ABIM097	15390067	0.74	HiSeq 2000
	ABIM098	63837799	0.49	HiSeq 2000
	ABIM099	219327128	0.56	HiSeq 2000
	ABIM100	60592203	0.35	HiSeq 2000
	ABIM101	46291820	0.32	HiSeq 2000
	ABIM102	50625900	0.48	HiSeq 2000
	ABIM103	51844564	0.59	HiSeq 2000
	ABIM104	51856792	0.52	HiSeq 2000
	ABIM105	54217863	0.45	HiSeq 2000
	ABIM106	49084145	0.27	HiSeq 2000
	ABIM107	54556187	0.5	HiSeq 2000
	ABIM108	43883354	0.31	HiSeq 2000
	ABIM109	10658033	0.35	HiSeq 2000
	ABIM110	68892905	0.53	HiSeq 2000
	ABIM111	43026941	0.28	HiSeq 2000
	ABIM112	123412472	0.45	HiSeq 2000
	ABIM113	49795745	0.51	HiSeq 2000
	ABIM114	47288531	0.34	HiSeq 2000
	ABIM115	43839360	0.4	HiSeq 2000
	ABIM116	61196479	0.57	HiSeq 2000
	ABIM117	59696945	0.44	HiSeq 2000
	ABIM118	45712770	0.41	HiSeq 2000
	ABIM119	52935269	0.51	HiSeq 2000
	ABIM120	54911929	0.56	HiSeq 2000
	ABIM121	67826922	0.41	HiSeq 2000
	ABIM122	43026225	0.68	HiSeq 2000
	ABIM123	45758998	0.43	HiSeq 2000
	ABIM124	55948217	0.48	HiSeq 2000
	ABIM125	14238149	0.29	HiSeq 2000
	ABIM126	55827313	0.52	HiSeq 2000
	ABIM127	45206369	0.41	HiSeq 2000
	ABIM128	69585406	0.39	HiSeq 2000
	ABIM129	30495065	0.29	HiSeq 2000
	ABIM130	33407578	0.38	HiSeq 2000
	ABIM131	31488534	0.72	HiSeq 2000
	ABIM132	49578909	0.64	HiSeq 2000
	ABIM133	54757881	0.28	HiSeq 2000
	ABIM134	42680254	0.73	HiSeq 2000
	ABIM135	97057527	0.56	HiSeq 2000
	ABIM136	46844585	0.46	HiSeq 2000
	ABIM137	46608235	0.5	HiSeq 2000
	ABIM138	47389154	0.43	HiSeq 2000
	ABIM139	156815506	0.48	HiSeq 2000
	ABIM140	39916031	0.36	HiSeq 2000
	ABIM141	37874155	0.53	HiSeq 2000
	ABIM142	50307781	0.58	HiSeq 2000
	ABIM143	53892121	0.58	HiSeq 2000
	ABIM144	33285893	0.62	HiSeq 2000
	ABIM145	38853456	0.59	HiSeq 2000
	ABIM146	47999560	0.41	HiSeq 2000
	ABIM147	14204794	0.24	HiSeq 2000
	ABIM148	42198795	0.45	HiSeq 2000
	ABIM149	37616541	0.53	HiSeq 2000
	ABIM150	43552360	0.58	HiSeq 2000
	ABIM151	42272439	0.46	HiSeq 2000
	ABIM152	42991633	0.39	HiSeq 2000
	ABIM153	41652919	0.33	HiSeq 2000
	ABIM154	48101959	0.27	HiSeq 2000
	ABIM155	39296266	0.2	HiSeq 2000
	ABIM156	44359777	0.56	HiSeq 2000
	ABIM157	43758196	0.41	HiSeq 2000
	ABIM158	47004415	0.62	HiSeq 2000
	ABIM159	41875144	0.44	HiSeq 2000
	ABIM160	59165544	0.35	HiSeq 2000
	ABIM161	50326934	0.58	HiSeq 2000
	ABIM162	58819317	0.38	HiSeq 2000
	ABIM163	64496104	0.57	HiSeq 2000
	ABIM164	67236995	0.56	HiSeq 2000
	ABIM165	42241153	0.51	HiSeq 2000
	ABIM166	57509346	0.31	HiSeq 2000
	ABIM167	41855115	0.55	HiSeq 2000
	ABIM168	38721820	0.38	HiSeq 2000
	ABIM169	35219557	0.36	HiSeq 2000
	ABIM170	48397460	0.37	HiSeq 2000
	ABIM171	31432113	0.55	HiSeq 2000
	ABIM172	55121843	0.45	HiSeq 2000
	ABIM173	43807876	0.46	HiSeq 2000
	ABIM174	47621822	0.38	HiSeq 2000
	ABIM175	54868663	0.36	HiSeq 2000
	ABIM176	22907424	0.34	HiSeq 2000
	ABIM177	64329052	0.68	HiSeq 2000
	ABIM178	44974753	0.47	HiSeq 2000
	ABIM179	79416642	0.45	HiSeq 2000
	ABIM180	50212820	0.32	HiSeq 2000
	ABIM181	43908749	0.35	HiSeq 2000
	ABIM182	65783492	0.45	HiSeq 2000
	ABIM183	51609403	0.5	HiSeq 2000
	ABIM184	35855573	0.44	HiSeq 2000
	ABIM185	53058483	0.52	HiSeq 2000
	ABIM186	44455113	0.43	HiSeq 2000
	ABIM187	51947920	0.4	HiSeq 2000
	ABIM188	57581595	0.39	HiSeq 2000
	ABIM189	45272737	0.5	HiSeq 2000
	ABIM190	40700124	0.27	HiSeq 2000
	ABIM191	52435683	0.28	HiSeq 2000
	ABIM192	63985047	0.45	HiSeq 2000
	ABIM193	30421917	0.66	HiSeq 2000
	ABIM194	38699986	0.46	HiSeq 2000
	ABIM195	41992985	0.47	HiSeq 2000
	ABIM196	45668296	0.4	HiSeq 2000
	ABIM197	44241506	0.32	HiSeq 2000
	ABIM198	48171509	0.43	HiSeq 2000
	ABIM199	35929699	0.31	HiSeq 2000
	ABIM200	44534976	0.42	HiSeq 2000
	ABIM201	36694213	0.33	HiSeq 2000
	ABIM202	44336622	0.54	HiSeq 2000
	ABIM203	51607084	0.38	HiSeq 2000
	ABIM204	51618543	0.46	HiSeq 2000
	ABIM205	43482162	0.27	HiSeq 2000
	ABIM206	39390392	0.34	HiSeq 2000
	ABIM207	44050732	0.6	HiSeq 2000
	ABIM208	49561554	0.38	HiSeq 2000
	ABIM209	36133220	0.38	HiSeq 2000
	ABIM210	54840645	0.56	HiSeq 2000
	ABIM211	38590472	0.56	HiSeq 2000
	ABIM212	46535545	0.46	HiSeq 2000
	ABIM213	35681758	0.55	HiSeq 2000
	ABIM214	48044658	0.46	HiSeq 2000
	ABIM215	44298853	0.49	HiSeq 2000
	ABIM216	50652770	0.43	HiSeq 2000
	ABIM217	39520352	0.52	HiSeq 2000
	ABIM218	50437100	0.49	HiSeq 2000
	ABIM219	44861804	0.33	HiSeq 2000
	ABIM220	42700605	0.55	HiSeq 2000
	ABIM221	42254101	0.3	HiSeq 2000
	ABIM222	61893390	0.45	HiSeq 2000
	ABIM223	106747530	0.44	HiSeq 2000
	ABIM224	63452253	0.31	HiSeq 2000
	ABIM225	42928146	0.48	HiSeq 2000
	ABIM226	45938067	0.47	HiSeq 2000
	ABIM227	49512949	0.43	HiSeq 2000
	ABIM228	25438619	0.26	HiSeq 2000
	ABIM229	67168542	0.49	HiSeq 2000
	ABIM230	46860643	0.23	HiSeq 2000
	ABIM231	42262644	0.5	HiSeq 2000
	ABIM232	39126615	0.4	HiSeq 2000
	ABIM233	55756704	0.3	HiSeq 2000
	ABIM234	49665953	0.5	HiSeq 2000
	ABIM235	34923615	0.7	HiSeq 2000
	ABIM236	43905182	0.4	HiSeq 2000
	ABIM237	267032472	0.59	HiSeq 2000
	ABIM238	43231281	0.51	HiSeq 2000
	ABIM239	51620523	0.3	HiSeq 2000
	ABIM240	48856526	0.33	HiSeq 2000
	ABIM241	58236946	0.37	HiSeq 2000
	ABIM242	51850597	0.51	HiSeq 2000
	ABIM243	59316358	0.36	HiSeq 2000
	ABIM244	45613061	0.6	HiSeq 2000
	ABIM245	42913329	0.37	HiSeq 2000
	ABIM246	60350091	0.38	HiSeq 2000
	ABIM247	81510481	0.56	HiSeq 2000
	ABIM248	86160783	0.57	HiSeq 2000
	ABIM249	45112254	0.44	HiSeq 2000
	ABIM250	44895041	0.26	HiSeq 2000
	ABIM251	43162824	0.5	HiSeq 2000
	ABIM252	48793782	0.49	HiSeq 2000
	ABIM253	36919463	0.4	HiSeq 2000
	ABIM254	52815522	0.34	HiSeq 2000
	ABIM255	39813789	0.63	HiSeq 2000
	ABIM256	49505612	0.39	HiSeq 2000
	ABIM257	46511489	0.45	HiSeq 2000
	ABIM258	45541009	0.32	HiSeq 2000
	ABIM259	46696753	0.49	HiSeq 2000
	ABIM260	40723267	0.55	HiSeq 2000
	ABIM261	52217855	0.29	HiSeq 2000
	ABIM262	38068984	0.29	HiSeq 2000
	ABIM263	55660230	0.32	HiSeq 2000
	ABIM264	46740239	0.43	HiSeq 2000
	ABIM265	61242731	0.39	HiSeq 2000
	ABIM266	31430213	0.5	HiSeq 2000
	ABIM267	47981320	0.32	HiSeq 2000
	ABIM268	49675733	0.59	HiSeq 2000
	ABIM269	46349032	0.45	HiSeq 2000
	ABIM270	48436760	0.28	HiSeq 2000
	ABIM271	43304850	0.62	HiSeq 2000
	ABIM272	47501276	0.48	HiSeq 2000
	ABIM273	48320609	0.48	HiSeq 2000
	ABIM274	49285230	0.39	HiSeq 2000
	ABIM275	36835378	0.24	HiSeq 2000
	S000001.l.r.m.c.lib.g	35275900	0.49	HiSeq 2000
	S000002.l.r.m.c.lib.g	29339306	0.45	HiSeq 2000
	S000003.l.r.m2.c.lib.g	40077091	0.31	HiSeq 2000
	S000006.l.r.m.c.lib.g	25026321	0.36	HiSeq 2000
	S000008.l.r.m.c.lib.g	30180253	0.43	HiSeq 2000
	S000011.l.r.m.c.lib.g	36773285	0.26	HiSeq 2000
	S000012.l.r.m.c.lib.g	30478539	0.25	HiSeq 2000
	S000013.l.r.m.c.lib.g	25031909	0.2	HiSeq 2000
	S000014.l.r.m.c.lib.g	36115234	0.46	HiSeq 2000
	S000015.l.r.m.c.lib.g	40730653	0.26	HiSeq 2000
	S000017.l.r.m.c.lib.g	31212215	0.21	HiSeq 2000
	S000019.l.r.m.c.lib.g	39259081	0.28	HiSeq 2000
	S000020.l.r.m.c.lib.g	36570856	0.37	HiSeq 2000
	S000021.l.r.m.c.lib.g	27602089	0.27	HiSeq 2000
	S000022.l.r.m.c.lib.g	41342498	0.28	HiSeq 2000
	S000023.l.r.m.c.lib.g	28861923	0.2	HiSeq 2000
	S000024.l.r.m.c.lib.g	35823418	0.28	HiSeq 2000
	S000025.l.r.m.c.lib.g	40870464	0.2	HiSeq 2000
	S000028.l.r.m.c.lib.g	41236902	0.49	HiSeq 2000
	S000029.l.r.m.c.lib.g	25741499	0.5	HiSeq 2000
	S000031.l.r.m.c.lib.g	28902471	0.33	HiSeq 2000
	S000032.l.r.m.c.lib.g	26724035	0.24	HiSeq 2000
	S000033.l.r.m.c.lib.g	32841903	0.27	HiSeq 2000
	S000034.l.r.m.c.lib.g	22801430	0.25	HiSeq 2000
	S000036.l.r.m.c.lib.g	28406079	0.29	HiSeq 2000
	S000037.l.r.m.c.lib.g	39526976	0.29	HiSeq 2000
	S000038.l.r.m.c.lib.g	41362921	0.21	HiSeq 2000
	S000039.l.r.m.c.lib.g	39014457	0.28	HiSeq 2000
	S000041.l.r.m.c.lib.g	33107936	0.2	HiSeq 2000
	S000043.l.r.m.c.lib.g	38660500	0.28	HiSeq 2000
	S000045.l.r.m.c.lib.g	43427513	0.32	HiSeq 2000
	S000046.l.r.m.c.lib.g	28509011	0.18	HiSeq 2000
	S000047.l.r.m.c.lib.g	29864248	0.23	HiSeq 2000
	S000048.l.r.m.c.lib.g	33361861	0.25	HiSeq 2000
	S000049.l.r.m.c.lib.g	34803320	0.43	HiSeq 2000
	S000050.l.r.m.c.lib.g	42320928	0.43	HiSeq 2000
	S000053.l.r.m.c.lib.g	30155746	0.31	HiSeq 2000
	S000054.l.r.m.c.lib.g	23465278	0.31	HiSeq 2000
	S000056.l.r.m.c.lib.g	31744125	0.4	HiSeq 2000
	S000057.l.r.m.c.lib.g	38171659	0.31	HiSeq 2000
	S000058.l.r.m.c.lib.g	33733410	0.29	HiSeq 2000
	S000059.l.r.m.c.lib.g	37928076	0.29	HiSeq 2000
	S000060.l.r.m.c.lib.g	34031060	0.25	HiSeq 2000
	S000062.l.r.m.c.lib.g	27141734	0.28	HiSeq 2000
	S000063.l.r.m.c.lib.g	40370748	0.34	HiSeq 2000
	S000064.l.r.m.c.lib.g	34093039	0.24	HiSeq 2000
	S000065.l.r.m.c.lib.g	33415662	0.39	HiSeq 2000
	S000066.l.r.m.c.lib.g	48847231	0.26	HiSeq 2000
	S000067.l.r.m.c.lib.g	51925774	0.41	HiSeq 2000
	S000070.l.r.m.c.lib.g	37152625	0.42	HiSeq 2000
	S000072.l.r.m.c.lib.g	26261532	0.24	HiSeq 2000
	S000073.l.r.m.c.lib.g	26386026	0.27	HiSeq 2000
	S000074.l.r.m.c.lib.g	32498867	0.31	HiSeq 2000
	S000075.l.r.m.c.lib.g	49706391	0.28	HiSeq 2000
	S000076.l.r.m.c.lib.g	32043568	0.42	HiSeq 2000
	S000077.l.r.m.c.lib.g	33974443	0.52	HiSeq 2000
	S000079.l.r.m.c.lib.g	31844756	0.3	HiSeq 2000
	S000080.l.r.m.c.lib.g	33880730	0.38	HiSeq 2000
	S000081.l.r.m.c.lib.g	41592190	0.33	HiSeq 2000
	S000082.l.r.m.c.lib.g	46174706	0.37	HiSeq 2000
	S000083.l.r.m.c.lib.g	28751520	0.35	HiSeq 2000
	S000084.l.r.m.c.lib.g	36242384	0.34	HiSeq 2000
	S000085.l.r.m.c.lib.g	42491155	0.37	HiSeq 2000
	S000086.l.r.m.c.lib.g	36465790	0.43	HiSeq 2000
	S000088.l.r.m.c.lib.g	30425010	0.29	HiSeq 2000
	S000090.l.r.m.c.lib.g	38181810	0.54	HiSeq 2000
	S000093.l.r.m.c.lib.g	54941596	0.34	HiSeq 2000
	S000096.l.r.m.c.lib.g	31963408	0.26	HiSeq 2000
	S000097.l.r.m.c.lib.g	32214467	0.26	HiSeq 2000
	S000098.l.r.m.c.lib.g	38425217	0.34	HiSeq 2000
	S000099.l.r.m.c.lib.g	47445302	0.34	HiSeq 2000
	S000100.l.r.m.c.lib.g	50191872	0.33	HiSeq 2000
	S000102.l.r.m.c.lib.g	41242816	0.29	HiSeq 2000
	S000104.l.r.m.c.lib.g	37223031	0.46	HiSeq 2000
	S000105.l.r.m.c.lib.g	42686446	0.38	HiSeq 2000
	S000106.l.r.m.c.lib.g	33763946	0.34	HiSeq 2000
	S000107.l.r.m.c.lib.g	30852919	0.27	HiSeq 2000
	S000108.l.r.m.c.lib.g	37651489	0.37	HiSeq 2000
	S000109.l.r.m.c.lib.g	39610808	0.32	HiSeq 2000
	S000111.l.r.m.c.lib.g	40486103	0.34	HiSeq 2000
	S000112.l.r.m.c.lib.g	19689644	0.25	HiSeq 2000
	S000113.l.r.m.c.lib.g	31386570	0.25	HiSeq 2000
	S000114.l.r.m.c.lib.g	31905511	0.21	HiSeq 2000
	S000115.l.r.m.c.lib.g	19396287	0.21	HiSeq 2000
	S000116.l.r.m.c.lib.g	28569970	0.3	HiSeq 2000
	S000117.l.r.m.c.lib.g	33141375	0.37	HiSeq 2000
	S000118.l.r.m.c.lib.g	33059003	0.3	HiSeq 2000
	S000119.l.r.m.c.lib.g	41280942	0.32	HiSeq 2000
	S000120.l.r.m.c.lib.g	28548099	0.26	HiSeq 2000
	S000121.l.r.m.c.lib.g	22032348	0.25	HiSeq 2000
	S000125.l.r.m.c.lib.g	43375522	0.35	HiSeq 2000
	S000126.l.r.m.c.lib.g	29689066	0.25	HiSeq 2000
	S000127.l.r.m.c.lib.g	42224962	0.48	HiSeq 2000
	S000128.l.r.m.c.lib.g	38816043	0.29	HiSeq 2000
	S000131.l.r.m.c.lib.g	25935846	0.28	HiSeq 2000
	S000133.l.r.m.c.lib.g	28115407	0.23	HiSeq 2000
	S000134.l.r.m2.c.lib.g	45205098	0.27	HiSeq 2000
	S000135.l.r.m.c.lib.g	30073182	0.34	HiSeq 2000
	S000138.l.r.m.c.lib.g	32145207	0.34	HiSeq 2000
	S000140.l.r.m.c.lib.g	30205268	0.34	HiSeq 2000
	S000141.l.r.m.c.lib.g	34762814	0.37	HiSeq 2000
	S000143.l.r.m.c.lib.g	40708213	0.32	HiSeq 2000
	S000145.l.r.m.c.lib.g	35396468	0.24	HiSeq 2000
	S000146.l.r.m.c.lib.g	40144385	0.37	HiSeq 2000
	S000149.l.r.m.c.lib.g	25226947	0.25	HiSeq 2000
	S000150.l.r.m.c.lib.g	21771931	0.17	HiSeq 2000
	S000151.l.r.m.c.lib.g	40593953	0.31	HiSeq 2000
	S000152.l.r.m.c.lib.g	37545234	0.24	HiSeq 2000
	S000155.l.r.m.c.lib.g	43253612	0.38	HiSeq 2000
	S000156.l.r.m3.c.lib.g	36074850	0.33	HiSeq 2000
	S000157.l.r.m.c.lib.g	37706231	0.25	HiSeq 2000
	S000158.l.r.m.c.lib.g	39203941	0.27	HiSeq 2000
	S000159.l2.r.m.c.lib.g	29869080	0.29	HiSeq 2000
	S000160.l.r.m.c.lib.g	42028437	0.42	HiSeq 2000
	S000161.l.r.m.c.lib.g	41566490	0.47	HiSeq 2000
	S000162.l.r.m.c.lib.g	29755162	0.32	HiSeq 2000
	S000164.l.r.m.c.lib.g	42464168	0.42	HiSeq 2000
	S000165.l.r.m.c.lib.g	27428855	0.27	HiSeq 2000
	S000166.l.r.m4.c.lib.g	31072369	0.25	HiSeq 2000
	S000167.l.r.m3.c.lib.g	32643051	0.36	HiSeq 2000
	S000168.l.r.m3.c.lib.g	33533319	0.33	HiSeq 2000
	S000169.l.r.m3.c.lib.g	75566770	0.4	HiSeq 2000
	S000170.l.r.m3.c.lib.g	32067379	0.28	HiSeq 2000
	S000171.l.r.m3.c.lib.g	33966864	0.36	HiSeq 2000
	S000173.l.r.m4.c.lib.g	37717512	0.4	HiSeq 2000
	S000175.l.r.m3.c.lib.g	50842612	0.34	HiSeq 2000
	S000176.l.r.m3.c.lib.g	34990433	0.37	HiSeq 2000
	S000177.l.r.m3.c.lib.g	23328952	0.34	HiSeq 2000
	S000179.l.r.m3.c.lib.g	27091616	0.22	HiSeq 2000
	S000180.l.r.m3.c.lib.g	24632535	0.19	HiSeq 2000
	S000182.l.r.m3.c.lib.g	34897020	0.27	HiSeq 2000
	S000183.l.r.m3.c.lib.g	22296902	0.24	HiSeq 2000
	S000184.l2.r.m.c.lib.g	41571073	0.33	NextSeq 500
	S000185.l.r.m3.c.lib.g	21917991	0.2	HiSeq 2000
	S000186.l.r.m3.c.lib.g	31769759	0.23	HiSeq 2000
	S000187.l.r.m3.c.lib.g	38888843	0.3	HiSeq 2000
	S000189.l2.r.m2.c.lib.g	53697454	0.37	NextSeq 500
	S000190.l.r.m3.c.lib.g	25123666	0.31	HiSeq 2000
	S000192.l2.r.m.c.lib.g	40110897	0.31	HiSeq 2000
	S000193.l.r.m3.c.lib.g	35725122	0.37	HiSeq 2000
	S000195.l.r.m3.c.lib.g	38195898	0.4	HiSeq 2000
	S000196.l.r.m2.c.lib.g	31014119	0.39	HiSeq 2000
	S000198.l.r.m2.c.lib.g	16758488	0.38	HiSeq 2000
	S000199.l.r.m2.c.lib.g	24719626	0.36	HiSeq 2000
	S000200.l.r.m2.c.lib.g	39048887	0.51	HiSeq 2000
	S000201.l.r.m3.c.lib.g	37502355	0.29	HiSeq 2000
	S000203.l.r.m2.c.lib.g	32513719	0.24	HiSeq 2000
	S000204.l.r.m2.c.lib.g	38460833	0.34	HiSeq 2000
	S000207.l.r.m2.c.lib.g	20161313	0.37	HiSeq 2000
	S000208.l.r.m3.c.lib.g	31041115	0.31	HiSeq 2000
	S000209.l.r.m2.c.lib.g	37594789	0.46	HiSeq 2000
	S000210.l.r.m2.c.lib.g	44488011	0.28	HiSeq 2000
	S000212.l.r.m2.c.lib.g	36684581	0.33	HiSeq 2000
	S000213.l.r.m2.c.lib.g	35113204	0.32	HiSeq 2000
	S000214.l.r.m2.c.lib.g	32757027	0.5	HiSeq 2000
	S000215.l.r.m2.c.lib.g	35653375	0.47	HiSeq 2000
	S000216.l.r.m2.c.lib.g	24407353	0.33	HiSeq 2000
	S000219.l.r.m2.c.lib.g	36767119	0.33	HiSeq 2000
	S000220.l.r.m2.c.lib.g	34172932	0.33	HiSeq 2000
	S000221.l.r.m2.c.lib.g	34382722	0.3	HiSeq 2000
	S000224.l.r.m2.c.lib.g	39205044	0.42	HiSeq 2000
	S000225.l.r.m2.c.lib.g	25136676	0.24	HiSeq 2000
	S000226.l.r.m2.c.lib.g	41560270	0.43	HiSeq 2000
	S000227.l.r.m2.c.lib.g	39990468	0.4	HiSeq 2000
	S000228.l.r.m2.c.lib.g	38290163	0.38	HiSeq 2000
	S000229.l.r.m2.c.lib.g	31169654	0.3	HiSeq 2000
	S000231.l.r.m2.c.lib.g	30365211	0.42	HiSeq 2000
	S000233.l.r.m2.c.lib.g	24527818	0.19	HiSeq 2000
	S000234.l.r.m2.c.lib.g	20815095	0.39	HiSeq 2000
	S000235.l.r.m2.c.lib.g	38599587	0.47	HiSeq 2000
	S000236.l.r.m2.c.lib.g	46793494	0.35	HiSeq 2000
	S000237.l.r.m2.c.lib.g	36197415	0.45	HiSeq 2000
	S000238.l.r.m2.c.lib.g	33131290	0.41	HiSeq 2000
	S000239.l.r.m2.c.lib.g	48178864	0.4	HiSeq 2000
	S000240.l.r.m3.c.lib.g	38352037	0.31	HiSeq 2000
	S000241.l.r.m2.c.lib.g	33716883	0.4	HiSeq 2000
	S000242.l.r.m2.c.lib.g	33693773	0.26	HiSeq 2000
	S000243.l.r.m2.c.lib.g	27106658	0.53	HiSeq 2000
	S000245.l.r.m2.c.lib.g	24810356	0.19	HiSeq 2000
	S000246.l.r.m2.c.lib.g	40834895	0.3	HiSeq 2000
	S000247.l.r.m.c.lib.g	25905380	0.23	HiSeq 2000
	S000248.l.r.m.c.lib.g	25556306	0.17	HiSeq 2000
	S000249.l.r.m.c.lib.g	26474646	0.2	HiSeq 2000
	S000250.l.r.m.c.lib.g	22148664	0.19	HiSeq 2000
	S000251.l.r.m.c.lib.g	24211473	0.16	HiSeq 2000
	S000252.l.r.m.c.lib.g	31432909	0.2	HiSeq 2000
	S000253.l.r.m.c.lib.g	34636329	0.33	HiSeq 2000
	S000254.l.r.m.c.lib.g	20818959	0.19	HiSeq 2000
	S000255.l.r.m.c.lib.g	25547177	0.2	HiSeq 2000
	S000256.l.r.m.c.lib.g	34611286	0.2	HiSeq 2000
	S000257.l.r.m.c.lib.g	25356054	0.18	HiSeq 2000
	S000258.l.r.m.c.lib.g	42030218	0.44	HiSeq 2000
	S000260.l.r.m.c.lib.g	30888026	0.2	HiSeq 2000
	S000261.l.r.m.c.lib.g	28504257	0.26	HiSeq 2000
	S000262.l.r.m.c.lib.g	33396311	0.22	HiSeq 2000
	S000263.l.r.m.c.lib.g	25296778	0.17	HiSeq 2000
	S000264.l.r.m2.c.lib.g	30633113	0.25	HiSeq 2000
	S000266.l.r.m.c.lib.g	24035316	0.24	HiSeq 2000
	S000267.l.r.m.c.lib.g	25100761	0.26	HiSeq 2000
	S000271.l.r.m.c.lib.g	35154891	0.27	HiSeq 2000
	S000272.l.r.m.c.lib.g	37074617	0.26	HiSeq 2000
	S000273.l.r.m.c.lib.g	32429651	0.26	HiSeq 2000
	S000274.l.r.m.c.lib.g	32599854	0.32	HiSeq 2000
	S000275.l.r.m.c.lib.g	34855743	0.27	HiSeq 2000
	S000276.l.r.m.c.lib.g	36192444	0.26	HiSeq 2000
	S000277.l.r.m.c.lib.g	29331766	0.22	HiSeq 2000
	S000280.l.r.m.c.lib.g	35759625	0.3	HiSeq 2000
	S000282.l.r.m.c.lib.g	38552637	0.25	HiSeq 2000
	S000283.l.r.m.c.lib.g	45561306	0.32	HiSeq 2000
	S000284.l.r.m.c.lib.g	29395212	0.22	HiSeq 2000
	S000285.l.r.m.c.lib.g	41924510	0.25	HiSeq 2000
	S000287.l.r.m.c.lib.g	34706549	0.27	HiSeq 2000
	S000288.l.r.m.c.lib.g	37952432	0.23	HiSeq 2000
	S000289.l.r.m.c.lib.g	43532725	0.32	HiSeq 2000
	S000290.l.r.m.c.lib.g	41660781	0.32	HiSeq 2000
	S000291.l.r.m.c.lib.g	38207806	0.25	HiSeq 2000
	S000292.l.r.m.c.lib.g	40099486	0.21	HiSeq 2000
	S000293.l.r.m.c.lib.g	44418274	0.24	HiSeq 2000
	S000294.l.r.m.c.lib.g	39504369	0.36	HiSeq 2000
	S000295.l.r.m.c.lib.g	38342700	0.2	HiSeq 2000
	S000297.l.r.m.c.lib.g	29834674	0.2	HiSeq 2000
	S000298.l.r.m.c.lib.g	37788335	0.24	HiSeq 2000
	S000299.l.r.m.c.lib.g	33224753	0.29	HiSeq 2000
	S000300.l.r.m.c.lib.g	36081523	0.28	HiSeq 2000
	S000303.l.r.m.c.lib.g	34140901	0.33	HiSeq 2000
	S000304.l.r.m.c.lib.g	34927106	0.26	HiSeq 2000
	S000305.l.r.m.c.lib.g	35622278	0.38	HiSeq 2000
	S000306.l.r.m.c.lib.g	76565098	0.34	HiSeq 2000
	S000307.l.r.m.c.lib.g	38229137	0.34	HiSeq 2000
	S000308.l.r.m.c.lib.g	31466273	0.41	HiSeq 2000
	S000309.l.r.m.c.lib.g	29875159	0.19	HiSeq 2000
	S000310.l.r.m.c.lib.g	33609749	0.26	HiSeq 2000
	S000312.l.r.m.c.lib.g	30460661	0.23	HiSeq 2000
	S000313.l.r.m.c.lib.g	25687443	0.31	HiSeq 2000
	S000314.l.r.m.c.lib.g	41742600	0.51	HiSeq 2000
	S000315.l.r.m.c.lib.g	38499418	0.46	HiSeq 2000
	S000316.l.r.m.c.lib.g	27481475	0.36	HiSeq 2000
	S000317.l.r.m.c.lib.g	26809272	0.42	HiSeq 2000
	S000318.l.r.m.c.lib.g	24615100	0.36	HiSeq 2000
	S000319.l.r.m.c.lib.g	31851957	0.43	HiSeq 2000
	S000320.l.r.m.c.lib.g	36961085	0.22	HiSeq 2000
	S000321.l.r.m.c.lib.g	39012652	0.31	HiSeq 2000
	S000322.l.r.m.c.lib.g	35233414	0.27	HiSeq 2000
	S000323.l.r.m.c.lib.g	34573322	0.23	HiSeq 2000
	S000324.l.r.m.c.lib.g	38473053	0.3	HiSeq 2000
	S000325.l.r.m.c.lib.g	44940602	0.32	HiSeq 2000
	S000326.l.r.m.c.lib.g	40674855	0.32	HiSeq 2000
	S000327.l.r.m.c.lib.g	34121249	0.49	HiSeq 2000
	S000328.l.r.m.c.lib.g	33085099	0.38	HiSeq 2000
	S000330.l.r.m.c.lib.g	35629628	0.5	HiSeq 2000
	S000333.l.r.m.c.lib.g	37305671	0.37	HiSeq 2000
	S000334.l.r.m2.c.lib.g	52077483	0.42	HiSeq 2000
	S000335.l.r.m2.c.lib.g	37887189	0.38	HiSeq 2000
	S000336.l.r.m2.c.lib.g	33529809	0.3	HiSeq 2000
	S000337.l.r.m2.c.lib.g	21816805	0.27	HiSeq 2000
	S000340.l.r.m2.c.lib.g	42584846	0.37	HiSeq 2000
	S000341.l.r.m2.c.lib.g	31772659	0.34	HiSeq 2000
	S000342.l.r.m2.c.lib.g	36963651	0.31	HiSeq 2000
	S000344.l.r.m2.c.lib.g	40747421	0.31	HiSeq 2000
	S000345.l.r.m2.c.lib.g	41241746	0.4	HiSeq 2000
	S000346.l.r.m2.c.lib.g	39131700	0.37	HiSeq 2000
	S000347.l.r.m2.c.lib.g	31968066	0.3	HiSeq 2000
	S000349.l.r.m2.c.lib.g	41342120	0.44	HiSeq 2000
	S000352.l.r.m2.c.lib.g	34263619	0.34	HiSeq 2000
	S000354.l.r.m2.c.lib.g	35146479	0.36	HiSeq 2000
	S000355.l.r.m2.c.lib.g	36484240	0.29	HiSeq 2000
	S000359.l.r.m2.c.lib.g	41216305	0.32	HiSeq 2000
	S000361.l.r.m3.c.lib.g	33080902	0.3	HiSeq 2000
	S000362.l.r.m2.c.lib.g	28291403	0.25	HiSeq 2000
	S000363.l.r.m2.c.lib.g	36130063	0.37	HiSeq 2000
	S000364.l.r.m2.c.lib.g	36931161	0.34	HiSeq 2000
	S000365.l.r.m2.c.lib.g	30775828	0.25	HiSeq 2000
	S000366.l.r.m2.c.lib.g	37893595	0.27	HiSeq 2000
	S000367.l.r.m2.c.lib.g	37979348	0.37	HiSeq 2000
	S000370.l.r.m2.c.lib.g	36460290	0.22	HiSeq 2000
	S000371.l.r.m2.c.lib.g	33329593	0.26	HiSeq 2000
	S000372.l.r.m2.c.lib.g	64351327	0.31	HiSeq 2000
	S000373.l.r.m2.c.lib.g	40209752	0.33	HiSeq 2000
	S000374.l.r.m2.c.lib.g	27157796	0.51	HiSeq 2000
	S000375.l.r.m2.c.lib.g	32888580	0.48	HiSeq 2000
	S000377.l.r.m2.c.lib.g	28225037	0.3	HiSeq 2000
	S000378.l.r.m.c.lib.g	32927244	0.38	HiSeq 2000
	S000379.l.r.m2.c.lib.g	35070915	0.27	HiSeq 2000
	S000380.l.r.m2.c.lib.g	43341164	0.37	HiSeq 2000
	S000381.l.r.m2.c.lib.g	48493375	0.34	HiSeq 2000
	S000385.l.r.m2.c.lib.g	41821060	0.36	HiSeq 2000
	S000386.l.r.m2.c.lib.g	37918832	0.36	HiSeq 2000
	S000387.l.r.m2.c.lib.g	43066891	0.29	HiSeq 2000
	S000389.l.r.m2.c.lib.g	43076069	0.41	HiSeq 2000
	S000390.l.r.m2.c.lib.g	35598151	0.25	HiSeq 2000
	S000391.l.r.m2.c.lib.g	39582053	0.24	HiSeq 2000
	S000392.l.r.m2.c.lib.g	35479576	0.47	HiSeq 2000
	S000393.l.r.m2.c.lib.g	44889245	0.38	HiSeq 2000
	S000394.l.r.m2.c.lib.g	38592094	0.37	HiSeq 2000
	S000396.l.r.m2.c.lib.g	36587985	0.37	HiSeq 2000
	S000397.l.r.m2.c.lib.g	36473030	0.33	HiSeq 2000
	S000398.l.r.m2.c.lib.g	37367838	0.4	HiSeq 2000
	S000399.l.r.m3.c.lib.g	45274170	0.28	HiSeq 2000
	S000401.l.r.m2.c.lib.g	49897013	0.37	HiSeq 2000
	S000402.l.r.m2.c.lib.g	40682015	0.29	HiSeq 2000
	S000403.l.r.m2.c.lib.g	40348157	0.29	HiSeq 2000
	S000404.l.r.m2.c.lib.g	30287500	0.2	HiSeq 2000
	S000405.l.r.m2.c.lib.g	30581002	0.32	HiSeq 2000
	S000406.l.r.m2.c.lib.g	41225448	0.24	HiSeq 2000
	S000408.l.r.m2.c.lib.g	31256040	0.51	HiSeq 2000
	S000411.l.r.m2.c.lib.g	36231016	0.36	HiSeq 2000
	S000412.l.r.m2.c.lib.g	31889067	0.46	HiSeq 2000
	S000413.l.r.m2.c.lib.g	36474330	0.31	HiSeq 2000
	S000415.l.r.m.c.lib.g	36551412	0.33	HiSeq 2000
	S000416.l.r.m2.c.lib.g	30314808	0.5	HiSeq 2000
	S000418.l.r.m2.c.lib.g	33919946	0.41	HiSeq 2000
	S000419.l.r.m2.c.lib.g	40550986	0.33	HiSeq 2000
	S000420.l.r.m2.c.lib.g	32081808	0.53	HiSeq 2000
	S000422.l.r.m3.c.lib.g	33130699	0.48	HiSeq 2000
	S000424.l.r.m3.c.lib.g	28673659	0.29	HiSeq 2000
	S000426.l.r.m3.c.lib.g	34230847	0.37	HiSeq 2000
	S000427.l.r.m3.c.lib.g	36043711	0.32	HiSeq 2000
	S000428.l.r.m3.c.lib.g	27983753	0.36	HiSeq 2000
	S000430.l.r.m4.c.lib.g	20516886	0.21	HiSeq 2000
	S000431.l.r.m3.c.lib.g	30868066	0.28	HiSeq 2000
	S000433.l.r.m.c.lib.g	40430696	0.41	HiSeq 2000
	S000434.l.r.m3.c.lib.g	41494265	0.34	HiSeq 2000
	S000435.l.r.m3.c.lib.g	41041760	0.38	HiSeq 2000
	S000437.l2.r.m.c.lib.g	49393095	0.26	NextSeq 500
	S000439.l.r.m3.c.lib.g	29834549	0.46	HiSeq 2000
	S000442.l.r.m3.c.lib.g	29579974	0.41	HiSeq 2000
	S000443.l.r.m3.c.lib.g	60421186	0.5	HiSeq 2000
	S000448.l.r.m3.c.lib.g	33675934	0.36	HiSeq 2000
	S000449.l.r.m3.c.lib.g	32297714	0.25	HiSeq 2000
	S000450.l.r.m3.c.lib.g	55643467	0.41	HiSeq 2000
	S000451.l.r.m3.c.lib.g	14892203	0.22	HiSeq 2000
	S000452.l.r.m3.c.lib.g	32535109	0.32	HiSeq 2000
	S000453.l.r.m3.c.lib.g	45747633	0.38	HiSeq 2000
	S000454.l.r.m3.c.lib.g	33579345	0.47	HiSeq 2000
	S000456.l.r.m3.c.lib.g	35008990	0.51	HiSeq 2000
	S000458.l.r.m3.c.lib.g	21048942	0.46	HiSeq 2000
	S000461.l.r.m2.c.lib.g	33573754	0.44	HiSeq 2000
	S000463.l.r.m2.c.lib.g	25906413	0.33	HiSeq 2000
	S000465.l.r.m2.c.lib.g	19848119	0.32	HiSeq 2000
	S000466.l.r.m2.c.lib.g	42670590	0.29	HiSeq 2000
	S000468.l.r.m2.c.lib.g	39482242	0.37	HiSeq 2000
	S000469.l2.r.m.c.lib.g	49753573	0.33	NextSeq 500
	S000471.l.r.m2.c.lib.g	40364559	0.44	HiSeq 2000
	S000472.l.r.m2.c.lib.g	21269365	0.24	HiSeq 2000
	S000474.l.r.m2.c.lib.g	34467248	0.33	HiSeq 2000
	S000475.l.r.m2.c.lib.g	30255179	0.22	HiSeq 2000
	S000476.l.r.m2.c.lib.g	32970225	0.24	HiSeq 2000
	S000477.l.r.m2.c.lib.g	37469249	0.46	HiSeq 2000
	S000478.l.r.m2.c.lib.g	40627141	0.43	HiSeq 2000
	S000485.l.r.m2.c.lib.g	37844971	0.44	HiSeq 2000
	S000486.l.r.m2.c.lib.g	43355302	0.32	HiSeq 2000
	S000487.l.r.m3.c.lib.g	45218624	0.42	HiSeq 2000
	S000488.l.r.m2.c.lib.g	36862625	0.45	HiSeq 2000
	S000489.l.r.m2.c.lib.g	43081637	0.32	HiSeq 2000
	S000491.l.r.m2.c.lib.g	38936674	0.34	HiSeq 2000
	S000492.l.r.m2.c.lib.g	33371719	0.53	HiSeq 2000
	S000494.l.r.m2.c.lib.g	44342600	0.4	HiSeq 2000
	S000495.l.r.m2.c.lib.g	22795894	0.51	HiSeq 2000
	S000496.l.r.m2.c.lib.g	33908009	0.55	HiSeq 2000
	S000497.l.r.m2.c.lib.g	38809099	0.39	HiSeq 2000
	S000498.l.r.m3.c.lib.g	40267230	0.39	HiSeq 2000
	S000499.l.r.m2.c.lib.g	34544629	0.33	HiSeq 2000
	S000500.l.r.m2.c.lib.g	37588144	0.46	HiSeq 2000
	S000501.l.r.m2.c.lib.g	47981930	0.48	HiSeq 2000
	S000503.l.r.m3.c.lib.g	35113254	0.27	HiSeq 2000
	S000504.l.r.m2.c.lib.g	40144714	0.32	HiSeq 2000
	S000506.l.r.m2.c.lib.g	47219783	0.35	HiSeq 2000
	S000507.l.r.m2.c.lib.g	41930356	0.28	HiSeq 2000
	S000510.l.r.m2.c.lib.g	34498985	0.47	HiSeq 2000
	S000512.l.r.m2.c.lib.g	45478375	0.37	HiSeq 2000
	S000513.l.r.m2.c.lib.g	39913072	0.37	HiSeq 2000
	S000514.l.r.m2.c.lib.g	36469317	0.5	HiSeq 2000
	S000515.l.r.m2.c.lib.g	44820761	0.29	HiSeq 2000
	S000516.l.r.m.c.lib.g	39529947	0.3	HiSeq 2000
	S000517.l.r.m.c.lib.g	30904083	0.38	HiSeq 2000
	S000518.l.r.m.c.lib.g	30878994	0.55	HiSeq 2000
	S000519.l.r.m.c.lib.g	37503557	0.38	HiSeq 2000
	S000520.l.r.m.c.lib.g	61933929	0.41	HiSeq 2000
	S000521.l.r.m.c.lib.g	43311996	0.39	HiSeq 2000
	S000522.l.r.m.c.lib.g	43974351	0.31	HiSeq 2000
	S000523.l.r.m.c.lib.g	48520958	0.3	HiSeq 2000
	S000524.l.r.m.c.lib.g	33442316	0.24	HiSeq 2000
	S000526.l.r.m.c.lib.g	26061015	0.26	HiSeq 2000
	S000527.l.r.m.c.lib.g	26800395	0.19	HiSeq 2000
	S000528.l.r.m.c.lib.g	36451341	0.26	HiSeq 2000
	S000530.l.r.m.c.lib.g	24372852	0.22	HiSeq 2000
	S000532.l.r.m.c.lib.g	21759990	0.16	HiSeq 2000
	S000533.l.r.m.c.lib.g	27181527	0.25	HiSeq 2000
	S000534.l.r.m.c.lib.g	21016666	0.23	HiSeq 2000
	S000535.l.r.m.c.lib.g	40237679	0.25	HiSeq 2000
	S000536.l.r.m.c.lib.g	18615541	0.15	HiSeq 2000
	S000538.l.r.m.c.lib.g	34197580	0.27	HiSeq 2000
	S000542.l.r.m.c.lib.g	26629752	0.31	HiSeq 2000
	S000544.l.r.m.c.lib.g	56963205	0.4	HiSeq 2000
	S000545.l.r.m.c.lib.g	42092633	0.3	HiSeq 2000
	S000546.l.r.m.c.lib.g	27046559	0.22	HiSeq 2000
	S000548.l.r.m.c.lib.g	31864291	0.23	HiSeq 2000
	S000549.l.r.m.c.lib.g	41501076	0.32	HiSeq 2000
	S000552.l2.r.m.c.lib.g	41552784	0.33	NextSeq 500
	S000555.l.r.m2.c.lib.g	43237876	0.33	HiSeq 2000
	S000557.l.r.m.c.lib.g	32950977	0.21	HiSeq 2000
	S000558.l.r.m.c.lib.g	29941481	0.2	HiSeq 2000
	S000560.l.r.m.c.lib.g	33050787	0.25	HiSeq 2000
	S000561.l.r.m.c.lib.g	39725994	0.28	HiSeq 2000
	S000563.l.r.m.c.lib.g	49137826	0.29	HiSeq 2000
	S000565.l.r.m.c.lib.g	41860697	0.29	HiSeq 2000
	S000566.l.r.m.c.lib.g	41497482	0.26	HiSeq 2000
	S000567.l.r.m.c.lib.g	42848525	0.31	HiSeq 2000
	S000569.l.r.m.c.lib.g	49762420	0.25	HiSeq 2000
	S000570.l.r.m.c.lib.g	39454394	0.27	HiSeq 2000
	S000572.l.r.m.c.lib.g	52010176	0.34	HiSeq 2000
	S000573.l.r.m.c.lib.g	30527707	0.24	HiSeq 2000
	S000574.l.r.m2.c.lib.g	39296971	0.3	HiSeq 2000
	S000575.l.r.m.c.lib.g	31850510	0.3	HiSeq 2000
	S000577.l.r.m.c.lib.g	25377775	0.18	HiSeq 2000
	S000578.l.r.m.c.lib.g	33034372	0.24	HiSeq 2000
	S000580.l.r.m2.c.lib.g	35651568	0.45	HiSeq 2000
	S000581.l.r.m.c.lib.g	39945386	0.21	HiSeq 2000
	S000584.l.r.m.c.lib.g	37435171	0.31	HiSeq 2000
	S000586.l.r.m.c.lib.g	37425576	0.25	HiSeq 2000
	S000587.l.r.m.c.lib.g	48398784	0.32	HiSeq 2000
	S000589.l.r.m.c.lib.g	36563782	0.3	HiSeq 2000
	S000590.l.r.m2.c.lib.g	52719484	0.35	HiSeq 2000
	S000591.l.r.m.c.lib.g	35384071	0.28	HiSeq 2000
	S000592.l.r.m.c.lib.g	51990648	0.36	HiSeq 2000
	S000593.l.r.m.c.lib.g	34567854	0.27	HiSeq 2000
	S000594.l.r.m.c.lib.g	48006981	0.4	HiSeq 2000
	S000595.l.r.m.c.lib.g	37650890	0.33	HiSeq 2000
	S000596.l.r.m.c.lib.g	44934276	0.29	HiSeq 2000
	S000597.l.r.m.c.lib.g	32790677	0.3	HiSeq 2000
	S000598.l.r.m.c.lib.g	46230325	0.32	HiSeq 2000
	S000601.l.r.m.c.lib.g	33571216	0.2	HiSeq 2000
	S000602.l.r.m.c.lib.g	38090106	0.24	HiSeq 2000
	S000603.l.r.m.c.lib.g	27547920	0.26	HiSeq 2000
	S000604.l.r.m.c.lib.g	47279886	0.42	HiSeq 2000
	S000605.l.r.m.c.lib.g	41584382	0.34	HiSeq 2000
	S000606.l.r.m.c.lib.g	37503304	0.28	HiSeq 2000
	S000608.l.r.m.c.lib.g	40192471	0.23	HiSeq 2000
	S000611.l.r.m.c.lib.g	48618072	0.39	HiSeq 2000
	S000613.l.r.m2.c.lib.g	35478565	0.28	HiSeq 2000
	S000614.l.r.m.c.lib.g	48934086	0.45	HiSeq 2000
	S000616.l.r.m.c.lib.g	26992931	0.47	HiSeq 2000
	S000617.l.r.m.c.lib.g	41502986	0.29	HiSeq 2000
	S000618.l.r.m.c.lib.g	35335505	0.3	HiSeq 2000
	S000619.l.r.m.c.lib.g	36381494	0.3	HiSeq 2000
	S000620.l.r.m.c.lib.g2	51664656	0.42	HiSeq 2000
	S000621.l.r.m.c.lib.g	43845506	0.33	HiSeq 2000
	S000622.l.r.m.c.lib.g	38860113	0.27	HiSeq 2000
	S000623.l.r.m.c.lib.g	35545870	0.28	HiSeq 2000
	S000624.l.r.m.c.lib.g	36672435	0.19	HiSeq 2000
	S000625.l.r.m.c.lib.g	80146232	0.44	HiSeq 2000
	S000627.l.r.m.c.lib.g	43030932	0.24	HiSeq 2000
	S000628.l.r.m.c.lib.g2	57235558	0.26	HiSeq 2000
	S000629.l.r.m.c.lib.g	28094768	0.28	HiSeq 2000
	S000630.l.r.m.c.lib.g	40679830	0.33	HiSeq 2000
	S000631.l.r.m.c.lib.g	35683621	0.28	HiSeq 2000
	S000632.l.r.m.c.lib.g	32328390	0.25	HiSeq 2000
	S000633.l.r.m.c.lib.g	33485848	0.28	HiSeq 2000
	S000634.l.r.m.c.lib.g	39426597	0.35	HiSeq 2000
	S000635.l.r.m.c.lib.g	37233824	0.25	HiSeq 2000
	S000636.l.r.m.c.lib.g	36750441	0.3	HiSeq 2000
	S000637.l.r.m.c.lib.g	39951578	0.27	HiSeq 2000
	S000639.l.r.m.c.lib.g	33646506	0.33	HiSeq 2000
	S000641.l.r.m.c.lib.g	37700239	0.27	HiSeq 2000
	S000642.l.r.m.c.lib.g	38229898	0.31	HiSeq 2000
	S000643.l.r.m.c.lib.g	37270942	0.27	HiSeq 2000
	S000644.l.r.m.c.lib.g	32200352	0.42	HiSeq 2000
	S000646.l.r.m2.c.lib.g	43527773	0.25	HiSeq 2000
	S000647.l.r.m.c.lib.g	37502882	0.23	HiSeq 2000
	S000649.l.r.m.c.lib.g	40801664	0.21	HiSeq 2000
	S000650.l.r.m.c.lib.g	36130225	0.23	HiSeq 2000
	S000651.l.r.m.c.lib.g	30098468	0.22	HiSeq 2000
	S000652.l.r.m.c.lib.g	41440341	0.3	HiSeq 2000
	S000653.l.r.m.c.lib.g	32050532	0.24	HiSeq 2000
	S000654.l.r.m.c.lib.g	30351040	0.18	HiSeq 2000
	S000657.l.r.m.c.lib.g	39337547	0.28	HiSeq 2000
	S000659.l.r.m.c.lib.g	37937105	0.3	HiSeq 2000
	S000660.l.r.m.c.lib.g	38913698	0.24	HiSeq 2000
	S000661.l.r.m.c.lib.g	26841288	0.21	HiSeq 2000
	S000662.l.r.m.c.lib.g	39004585	0.22	HiSeq 2000
	S000663.l.r.m.c.lib.g	32112090	0.23	HiSeq 2000
	S000664.l.r.m.c.lib.g	39906306	0.31	HiSeq 2000
	S000665.l.r.m.c.lib.g	37426080	0.22	HiSeq 2000
	S000666.l.r.m.c.lib.g	40439308	0.28	HiSeq 2000
	S000667.l.r.m.c.lib.g	39535240	0.24	HiSeq 2000
	S000670.l.r.m.c.lib.g	35354691	0.26	HiSeq 2000
	S000671.l.r.m.c.lib.g	44457874	0.26	HiSeq 2000
	S000674.l.r.m.c.lib.g	41976442	0.35	HiSeq 2000
	S000675.l.r.m.c.lib.g	41917884	0.29	HiSeq 2000
	S000678.l.r.m.c.lib.g	36225213	0.29	HiSeq 2000
	S000681.l.r.m.c.lib.g	35015756	0.38	HiSeq 2000
	S000683.l.r.m.c.lib.g	36328329	0.28	HiSeq 2000
	S000684.l.r.m.c.lib.g	36808306	0.21	HiSeq 2000
	S000685.l.r.m.c.lib.g	31313983	0.21	HiSeq 2000
	S000686.l.r.m2.c.lib.g	34481932	0.47	HiSeq 2000
	S000688.l.r.m.c.lib.g	42516698	0.34	HiSeq 2000
	S000689.l.r.m.c.lib.g2	54942219	0.36	HiSeq 2000
	S000690.l.r.m.c.lib.g	43235393	0.33	HiSeq 2000
	S000691.l.r.m.c.lib.g	33573302	0.29	HiSeq 2000
	S000694.l.r.m.c.lib.g	27491868	0.4	HiSeq 2000
	S000695.l.r.m.c.lib.g	40022181	0.4	HiSeq 2000
	S000696.l.r.m.c.lib.g	39528235	0.3	HiSeq 2000
	S000697.l.r.m.c.lib.g	37572290	0.29	HiSeq 2000
	S000700.l.r.m.c.lib.g	34584176	0.29	HiSeq 2000
	S000701.l.r.m3.c.lib.g	21215899	0.21	HiSeq 2000
	S000703.l.r.m3.c.lib.g	33752384	0.36	HiSeq 2000
	S000709.l.r.m3.c.lib.g	34088516	0.29	HiSeq 2000
	S000711.l.r.m3.c.lib.g	26656182	0.23	HiSeq 2000
	S000712.l.r.m3.c.lib.g	28980310	0.35	HiSeq 2000
	S000713.l.r.m3.c.lib.g	25085460	0.35	HiSeq 2000
	S000714.l.r.m3.c.lib.g	23162474	0.31	HiSeq 2000
	S000715.l.r.m3.c.lib.g	58695031	0.33	HiSeq 2000
	S000716.l.r.m3.c.lib.g	30798997	0.26	HiSeq 2000
	S000717.l.r.m3.c.lib.g	28823900	0.52	HiSeq 2000
	S000719.l.r.m3.c.lib.g	38565810	0.4	HiSeq 2000
	S000722.l.r.m3.c.lib.g	29214080	0.36	HiSeq 2000
	S000724.l.r.m3.c.lib.g	41909697	0.43	HiSeq 2000
	S000725.l.r.m3.c.lib.g	25690810	0.49	HiSeq 2000
	S000727.l.r.m3.c.lib.g	26887566	0.41	HiSeq 2000
	S000728.l.r.m3.c.lib.g	53046945	0.45	HiSeq 2000
	S000729.l.r.m3.c.lib.g	34424792	0.34	HiSeq 2000
	S000730.l.r.m3.c.lib.g	46277250	0.44	HiSeq 2000
	S000731.l.r.m3.c.lib.g	29782662	0.47	HiSeq 2000
	S000733.l.r.m3.c.lib.g	21351256	0.48	HiSeq 2000
	S000737.l.r.m2.c.lib.g	49388010	0.42	HiSeq 2000
	S000738.l.r.m2.c.lib.g	39680609	0.5	HiSeq 2000
	S000740.l.r.m2.c.lib.g	53646561	0.4	HiSeq 2000
	S000741.l.r.m2.c.lib.g	45009050	0.49	HiSeq 2000
	S000742.l.r.m2.c.lib.g	44538460	0.47	HiSeq 2000
	S000744.l.r.m2.c.lib.g	31815686	0.29	HiSeq 2000
	S000745.l.r.m2.c.lib.g	38812589	0.31	HiSeq 2000
	S000746.l.r.m2.c.lib.g	45240397	0.33	HiSeq 2000
	S000747.l.r.m3.c.lib.g	20072147	0.21	HiSeq 2000
	S000750.l.r.m2.c.lib.g	29862542	0.35	HiSeq 2000
	S000751.l.r.m2.c.lib.g	37363502	0.44	HiSeq 2000
	S000761.l.r.m2.c.lib.g	36611806	0.39	HiSeq 2000
	S000762.l.r.m2.c.lib.g	27897110	0.31	HiSeq 2000
	S000763.l.r.m2.c.lib.g	38246288	0.24	HiSeq 2000
	S000767.l.r.m2.c.lib.g	48552392	0.46	HiSeq 2000
	S000768.l.r.m2.c.lib.g	48437679	0.33	HiSeq 2000
	S000769.l.r.m2.c.lib.g	43215556	0.55	HiSeq 2000
	S000771.l.r.m2.c.lib.g	55106947	0.37	HiSeq 2000
	S000773.l.r.m2.c.lib.g	36088876	0.43	HiSeq 2000
	S000774.l.r.m2.c.lib.g	21689376	0.55	HiSeq 2000
	S000775.l.r.m2.c.lib.g	49699399	0.4	HiSeq 2000
	S000776.l.r.m2.c.lib.g	32853617	0.38	HiSeq 2000
	S000777.l.r.m2.c.lib.g	40374248	0.35	HiSeq 2000
	S000779.l.r.m2.c.lib.g	40620684	0.26	HiSeq 2000
	S000780.l.r.m2.c.lib.g	58557105	0.43	HiSeq 2000
	S000781.l.r.m2.c.lib.g	36669106	0.35	HiSeq 2000
	S000782.l.r.m2.c.lib.g	36360967	0.52	HiSeq 2000
	S000783.l.r.m2.c.lib.g	23477286	0.45	HiSeq 2000
	S000784.l.r.m2.c.lib.g	32682220	0.54	HiSeq 2000
	S000785.l.r.m2.c.lib.g	29685683	0.28	HiSeq 2000
	S000786.l.r.m2.c.lib.g	38491212	0.41	HiSeq 2000
	S000788.l.r.m2.c.lib.g	40533773	0.38	HiSeq 2000
	S000789.l.r.m2.c.lib.g	31588832	0.22	HiSeq 2000
	S000791.l.r.m2.c.lib.g	50780589	0.44	HiSeq 2000
	S000792.l.r.m.c.lib.g	26449901	0.54	HiSeq 2000
	S000793.l.r.m.c.lib.g	18543104	0.51	HiSeq 2000
	S000794.l.r.m.c.lib.g	76978093	0.51	HiSeq 2000
	S000795.l.r.m.c.lib.g	34278859	0.43	HiSeq 2000
	S000796.l.r.m.c.lib.g	38784278	0.33	HiSeq 2000
	S000797.l.r.m2.c.lib.g	39066175	0.37	HiSeq 2000
	S000798.l.r.m.c.lib.g	59893057	0.54	HiSeq 2000
	S000800.l.r.m.c.lib.g	69621173	0.52	HiSeq 2000
	S000801.l.r.m.c.lib.g	26170738	0.51	HiSeq 2000
	S000802.l.r.m.c.lib.g	44556403	0.5	HiSeq 2000
	S000803.l.r.m.c.lib.g	27777739	0.52	HiSeq 2000
	S000804.l.r.m.c.lib.g	31829543	0.32	HiSeq 2000
	S000805.l.r.m.c.lib.g	38997481	0.51	HiSeq 2000
	S000807.l.r.m.c.lib.g	34488911	0.36	HiSeq 2000
	S000809.l.r.m.c.lib.g	50194735	0.43	HiSeq 2000
	S000811.l.r.m.c.lib.g	33575417	0.54	HiSeq 2000
	S000812.l.r.m.c.lib.g	32688648	0.45	HiSeq 2000
	S000813.l.r.m.c.lib.g	35840607	0.4	HiSeq 2000
	S000814.l.r.m.c.lib.g	34704818	0.46	HiSeq 2000
	S000821.l.r.m.c.lib.g	35824774	0.44	HiSeq 2000
	S000822.l.r.m.c.lib.g	41945584	0.43	HiSeq 2000
	S000823.l.r.m.c.lib.g	53229453	0.43	HiSeq 2000
	S000824.l.r.m.c.lib.g	45417628	0.36	HiSeq 2000
	S000825.l.r.m.c.lib.g	46552074	0.43	HiSeq 2000
	S000826.l.r.m.c.lib.g	35189148	0.38	HiSeq 2000
	S000828.l.r.m.c.lib.g	35683005	0.41	HiSeq 2000
	S000829.l.r.m.c.lib.g	46089318	0.48	HiSeq 2000
	S000830.l.r.m2.c.lib.g	44751330	0.38	HiSeq 2000
	S000831.l.r.m.c.lib.g	55250428	0.43	HiSeq 2000
	S000832.l.r.m.c.lib.g	52933308	0.39	HiSeq 2000
	S000835.l.r.m.c.lib.g	29517377	0.46	HiSeq 2000
	S000836.l.r.m.c.lib.g	34125871	0.35	HiSeq 2000
	S000838.l.r.m.c.lib.g	34094364	0.26	HiSeq 2000
	S000843.l.r.m.c.lib.g	28765007	0.42	HiSeq 2000
	S000844.l.r.m.c.lib.g	31082864	0.46	HiSeq 2000
	S000845.l.r.m.c.lib.g	48934384	0.38	HiSeq 2000
	S000847.l.r.m.c.lib.g	36517474	0.35	HiSeq 2000
	S000848.l.r.m.c.lib.g	32469193	0.46	HiSeq 2000
	S000850.l.r.m.c.lib.g	39025965	0.4	HiSeq 2000
	S000852.l.r.m.c.lib.g	40689407	0.34	HiSeq 2000
	S000853.l.r.m.c.lib.g	38980861	0.28	HiSeq 2000
	S000857.l.r.m.c.lib.g	34616677	0.33	HiSeq 2000
	S000860.l.r.m.c.lib.g	50592855	0.37	HiSeq 2000
	S000861.l.r.m.c.lib.g	43407057	0.46	HiSeq 2000
	S000862.l.r.m.c.lib.g	40752345	0.43	HiSeq 2000
	S000866.l.r.m.c.lib.g	37222720	0.44	HiSeq 2000
	S000867.l.r.m.c.lib.g	44482337	0.31	HiSeq 2000
	S000869.l.r.m.c.lib.g	37919567	0.4	HiSeq 2000
	S000871.l.r.m.c.lib.g	28093542	0.44	HiSeq 2000
	S000872.l.r.m.c.lib.g	43429548	0.37	HiSeq 2000
	S000873.l.r.m.c.lib.g	36161633	0.39	HiSeq 2000
	S000874.l.r.m.c.lib.g	26878567	0.41	HiSeq 2000
	S000875.l.r.m.c.lib.g	42864999	0.41	HiSeq 2000
	S000876.l.r.m.c.lib.g	33362801	0.45	HiSeq 2000
	S000879.l.r.m.c.lib.g	45632910	0.33	HiSeq 2000
	S000880.l.r.m.c.lib.g	70260303	0.37	HiSeq 2000
	S000881.l2.r.m.c.lib.g	37619459	0.34	HiSeq 2000
	S000882.l.r.m.c.lib.g	26080427	0.35	HiSeq 2000
	S000883.l.r.m.c.lib.g	34801435	0.33	HiSeq 2000
	S000886.l.r.m.c.lib.g2	23934517	0.45	HiSeq 2000
	S000887.l.r.m.c.lib.g	30558567	0.35	HiSeq 2000
	S000888.l.r.m.c.lib.g	37833544	0.39	HiSeq 2000
	S000889.l.r.m.c.lib.g	27458537	0.41	HiSeq 2000
	S000890.l.r.m.c.lib.g	27351438	0.42	HiSeq 2000
	S000891.l.r.m.c.lib.g	30908573	0.24	HiSeq 2000
	S000893.l.r.m.c.lib.g	24174532	0.24	HiSeq 2000
	S000894.l.r.m.c.lib.g	24871353	0.21	HiSeq 2000
	S000895.l.r.m.c.lib.g	30243087	0.22	HiSeq 2000
	S000898.l.r.m.c.lib.g	41047365	0.24	HiSeq 2000
	S000899.l.r.m.c.lib.g	30517827	0.31	HiSeq 2000
	S000900.l.r.m.c.lib.g	38346711	0.24	HiSeq 2000
	S000901.l.r.m.c.lib.g	35147395	0.23	HiSeq 2000
	S000902.l.r.m.c.lib.g	37689597	0.23	HiSeq 2000
	S000903.l.r.m.c.lib.g	37497898	0.27	HiSeq 2000
	S000906.l.r.m.c.lib.g	30475131	0.23	HiSeq 2000
	S000908.l.r.m.c.lib.g	35548601	0.29	HiSeq 2000
	S000909.l.r.m.c.lib.g	38791029	0.24	HiSeq 2000
	S000910.l.r.m.c.lib.g	35377445	0.27	HiSeq 2000
	S000911.l.r.m.c.lib.g	41034066	0.25	HiSeq 2000
	S000912.l.r.m.c.lib.g	43899150	0.25	HiSeq 2000
	S000913.l.r.m.c.lib.g	38410095	0.24	HiSeq 2000
	S000914.l.r.m.c.lib.g	36220970	0.22	HiSeq 2000
	S000915.l.r.m.c.lib.g	39806840	0.25	HiSeq 2000
	S000916.l.r.m.c.lib.g	37343342	0.21	HiSeq 2000
	S000919.l.r.m.c.lib.g	45226204	0.34	HiSeq 2000
	S000921.l.r.m.c.lib.g	30426713	0.3	HiSeq 2000
	S000922.l.r.m.c.lib.g	40309096	0.35	HiSeq 2000
	S000923.l.r.m.c.lib.g	39192407	0.34	HiSeq 2000
	S000924.l.r.m.c.lib.g	42176297	0.26	HiSeq 2000
	S000925.l.r.m.c.lib.g	32494535	0.22	HiSeq 2000
	S000926.l.r.m.c.lib.g	32527295	0.22	HiSeq 2000
	S000927.l.r.m.c.lib.g	34108007	0.3	HiSeq 2000
	S000928.l.r.m.c.lib.g	33217892	0.25	HiSeq 2000
	S000929.l.r.m.c.lib.g	63505163	0.33	HiSeq 2000
	S000930.l.r.m.c.lib.g	37389650	0.23	HiSeq 2000
	S000931.l.r.m.c.lib.g	44036359	0.26	HiSeq 2000
	S000932.l.r.m.c.lib.g	32043297	0.27	HiSeq 2000
	S000933.l.r.m.c.lib.g	37290726	0.27	HiSeq 2000
	S000934.l.r.m.c.lib.g	34982182	0.23	HiSeq 2000
	S000935.l.r.m.c.lib.g	50233276	0.38	HiSeq 2000
	S000937.l.r.m.c.lib.g	35370125	0.44	HiSeq 2000
	S000938.l.r.m.c.lib.g	44573033	0.52	HiSeq 2000
	S000939.l.r.m.c.lib.g	43217219	0.51	HiSeq 2000
	S000941.l.r.m.c.lib.g	54982324	0.31	HiSeq 2000
	S000942.l.r.m.c.lib.g	59193770	0.44	HiSeq 2000
	S000943.l.r.m.c.lib.g	59684774	0.5	HiSeq 2000
	S000947.l.r.m.c.lib.g	56523443	0.45	HiSeq 2000
	S000948.l.r.m.c.lib.g	46404760	0.53	HiSeq 2000
	S000949.l.r.m.c.lib.g	51678426	0.55	HiSeq 2000
	S000950.l.r.m.c.lib.g	56904517	0.44	HiSeq 2000
	S000951.l.r.m.c.lib.g	49322204	0.53	HiSeq 2000
	S000952.l.r.m.c.lib.g	38684051	0.26	HiSeq 2000
	S000953.l.r.m.c.lib.g	56885765	0.44	HiSeq 2000
	S000954.l.r.m.c.lib.g	42004416	0.49	HiSeq 2000
	S000955.l.r.m.c.lib.g	49787195	0.45	HiSeq 2000
	S000956.l.r.m.c.lib.g	37386619	0.29	HiSeq 2000
	S000959.l.r.m.c.lib.g	63148899	0.45	HiSeq 2000
	S000960.l.r.m.c.lib.g	36430263	0.28	HiSeq 2000
	S000961.l.r.m.c.lib.g	63451766	0.45	HiSeq 2000
	S000962.l.r.m.c.lib.g	53607684	0.47	HiSeq 2000
	S000965.l.r.m.c.lib.g	46449573	0.5	HiSeq 2000
	S000969.l.r.m.c.lib.g	58319284	0.28	HiSeq 2000
	S000970.l.r.m.c.lib.g	31997795	0.27	HiSeq 2000
	S000972.l.r.m.c.lib.g	34461177	0.37	HiSeq 2000
	S000973.l.r.m.c.lib.g	37076371	0.2	HiSeq 2000
	S000974.l.r.m.c.lib.g	42961295	0.29	HiSeq 2000
	S000975.l.r.m.c.lib.g	38106586	0.21	HiSeq 2000
	S000976.l.r.m.c.lib.g	38252764	0.31	HiSeq 2000
	S000977.l.r.m.c.lib.g	74887034	0.41	HiSeq 2000
	S000978.l.r.m2.c.lib.g	44779404	0.39	HiSeq 2000
	S000979.l.r.m.c.lib.g	37012168	0.25	HiSeq 2000
	S000980.l.r.m.c.lib.g	40530271	0.35	HiSeq 2000
	S000981.l.r.m.c.lib.g	50167754	0.45	HiSeq 2000
	S000983.l.r.m.c.lib.g	41335057	0.34	HiSeq 2000
	S000984.l.r.m.c.lib.g	40230725	0.26	HiSeq 2000
	S000985.l.r.m.c.lib.g	58917358	0.34	HiSeq 2000
	S000987.l.r.m.c.lib.g	39144644	0.35	HiSeq 2000
	S000988.l.r.m.c.lib.g	72024325	0.34	HiSeq 2000
	S000989.l.r.m.c.lib.g	44296318	0.53	HiSeq 2000
	S000990.l.r.m.c.lib.g	52981707	0.31	HiSeq 2000
	S000991.l.r.m.c.lib.g	37370610	0.25	HiSeq 2000
	S000992.l.r.m.c.lib.g	43654863	0.31	HiSeq 2000
	S000993.l.r.m.c.lib.g	38307784	0.31	HiSeq 2000
	S000996.l.r.m.c.lib.g	37487853	0.31	HiSeq 2000
	S000997.l.r.m.c.lib.g	60128975	0.42	HiSeq 2000
	S000998.l.r.m2.c.lib.g	40357495	0.49	HiSeq 2000
	S001001.l.r.m.c.lib.g	34273120	0.23	HiSeq 2000
	S001002.l.r.m.c.lib.g	37071286	0.26	HiSeq 2000
	S001003.l.r.m.c.lib.g	40586240	0.24	HiSeq 2000
	S001004.l.r.m.c.lib.g	39925292	0.25	HiSeq 2000
	S001005.l.r.m.c.lib.g	41528213	0.27	HiSeq 2000
	S001006.l.r.m.c.lib.g	33612194	0.44	HiSeq 2000
	S001007.l.r.m.c.lib.g	38229836	0.37	HiSeq 2000
	S001008.l.r.m.c.lib.g	36040677	0.28	HiSeq 2000
	S001009.l.r.m2.c.lib.g	38719189	0.28	HiSeq 2000
	S001010.l.r.m.c.lib.g	34143558	0.3	HiSeq 2000
	S001013.l.r.m.c.lib.g	28408018	0.54	HiSeq 2000
	S001015.l.r.m.c.lib.g	33480304	0.35	HiSeq 2000
	S001017.l.r.m.c.lib.g	26884095	0.22	HiSeq 2000
	S001018.l.r.m.c.lib.g	43820580	0.29	HiSeq 2000
	S001020.l.r.m.c.lib.g	40468587	0.25	HiSeq 2000
	S001021.l.r.m.c.lib.g	35113797	0.25	HiSeq 2000
	S001022.l.r.m.c.lib.g	35263367	0.33	HiSeq 2000
	S001023.l.r.m.c.lib.g	38505183	0.33	HiSeq 2000
	S001024.l.r.m.c.lib.g	43392416	0.31	HiSeq 2000
	S001025.l.r.m.c.lib.g	43809979	0.36	HiSeq 2000
	S001026.l.r.m.c.lib.g	53725065	0.37	HiSeq 2000
	S001028.l.r.m.c.lib.g	38595185	0.29	HiSeq 2000
	S001029.l.r.m.c.lib.g	29130827	0.29	HiSeq 2000
	S001030.l.r.m.c.lib.g	42480663	0.37	HiSeq 2000
	S001031.l.r.m.c.lib.g	37737166	0.3	HiSeq 2000
	S001032.l.r.m.c.lib.g	37988726	0.31	HiSeq 2000
	S001033.l.r.m.c.lib.g	43203461	0.4	HiSeq 2000
	S001034.l.r.m.c.lib.g	39302166	0.28	HiSeq 2000
	S001035.l.r.m.c.lib.g	28845447	0.28	HiSeq 2000
	S001036.l.r.m.c.lib.g	46777304	0.26	HiSeq 2000
	S001037.l.r.m.c.lib.g	35850291	0.28	HiSeq 2000
	S001039.l.r.m.c.lib.g	51150505	0.3	HiSeq 2000
	S001040.l.r.m.c.lib.g	37493947	0.24	HiSeq 2000
	S001041.l.r.m.c.lib.g	40772536	0.29	HiSeq 2000
	S001042.l.r.m.c.lib.g	36285642	0.3	HiSeq 2000
	S001045.l.r.m.c.lib.g	40150590	0.28	HiSeq 2000
	S001046.l.r.m2.c.lib.g	38121572	0.27	NextSeq 500
	S001047.l.r.m.c.lib.g	39707004	0.31	HiSeq 2000
	S001048.l.r.m.c.lib.g	45460121	0.39	HiSeq 2000
	S001049.l.r.m.c.lib.g	44785119	0.34	HiSeq 2000
	S001050.l.r.m.c.lib.g	47021208	0.32	HiSeq 2000
	S001051.l.r.m.c.lib.g	56397853	0.4	HiSeq 2000
	S001052.l.r.m.c.lib.g	48879988	0.24	HiSeq 2000
	S001053.l.r.m.c.lib.g	39282170	0.49	HiSeq 2000
	S001054.l.r.m.c.lib.g	62273904	0.39	HiSeq 2000
	S001055.l.r.m.c.lib.g	38734808	0.51	HiSeq 2000
	S001056.l.r.m.c.lib.g	40132579	0.33	HiSeq 2000
	S001057.l.r.m.c.lib.g	28795162	0.48	HiSeq 2000
	S001060.l.r.m.c.lib.g	34130444	0.28	HiSeq 2000
	S001061.l.r.m.c.lib.g	48228016	0.32	HiSeq 2000
	S001063.l.r.m.c.lib.g	37116659	0.47	HiSeq 2000
	S001064.l.r.m.c.lib.g	38577100	0.34	HiSeq 2000
	S001065.l.r.m.c.lib.g	39891808	0.35	HiSeq 2000
	S001066.l.r.m.c.lib.g	41403824	0.33	HiSeq 2000
	S001067.l.r.m.c.lib.g	47772129	0.32	HiSeq 2000
	S001068.l.r.m.c.lib.g	50516755	0.28	HiSeq 2000
	S001069.l.r.m.c.lib.g	47611217	0.3	HiSeq 2000
	S001071.l.r.m.c.lib.g	44386833	0.37	HiSeq 2000
	S001072.l.r.m.c.lib.g	39488019	0.32	HiSeq 2000
	S001073.l.r.m.c.lib.g	35941102	0.28	HiSeq 2000
	S001074.l.r.m.c.lib.g	43319467	0.36	HiSeq 2000
	S001075.l.r.m.c.lib.g	51582953	0.39	HiSeq 2000
	S001076.l.r.m.c.lib.g	38971352	0.32	HiSeq 2000
	S001077.l.r.m.c.lib.g	36541338	0.43	HiSeq 2000
	S001078.l.r.m.c.lib.g	36602480	0.34	HiSeq 2000
	S001079.l.r.m.c.lib.g	33251988	0.33	HiSeq 2000
	S001080.l.r.m.c.lib.g	52427429	0.31	HiSeq 2000
	S001081.l.r.m.c.lib.g	35657769	0.3	HiSeq 2000
	S001082.l.r.m.c.lib.g	43767251	0.27	HiSeq 2000
	S001083.l.r.m.c.lib.g2	37191133	0.27	HiSeq 2000
	S001084.l.r.m.c.lib.g	42945663	0.32	HiSeq 2000
	S001085.l.r.m.c.lib.g	33765583	0.48	HiSeq 2000
	S001086.l.r.m.c.lib.g	44981866	0.36	HiSeq 2000
	S001087.l.r.m.c.lib.g	38706855	0.38	HiSeq 2000
	S001088.l.r.m.c.lib.g	49229705	0.36	HiSeq 2000
	S001089.l.r.m.c.lib.g	42510260	0.28	HiSeq 2000
	S001090.l.r.m.c.lib.g	39086418	0.42	HiSeq 2000
	S001091.l.r.m.c.lib.g	39885361	0.27	HiSeq 2000
	S001092.l.r.m.c.lib.g	38914108	0.4	HiSeq 2000
	S001093.l.r.m.c.lib.g	36201655	0.44	HiSeq 2000
	S001095.l.r.m.c.lib.g	42662149	0.32	HiSeq 2000
	S001096.l.r.m.c.lib.g	41929839	0.34	HiSeq 2000
	S001097.l.r.m.c.lib.g	39467161	0.29	HiSeq 2000
	S001098.l.r.m.c.lib.g	36379946	0.39	HiSeq 2000
	S001099.l.r.m.c.lib.g	41673254	0.38	HiSeq 2000
	S001100.l.r.m.c.lib.g	32974710	0.47	HiSeq 2000
	S001101.l.r.m.c.lib.g	40401032	0.35	HiSeq 2000
	S001102.l.r.m.c.lib.g	35787599	0.47	HiSeq 2000
	S001104.l.r.m.c.lib.g	24491496	0.44	HiSeq 2000
	S001105.l.r.m.c.lib.g	30909069	0.39	HiSeq 2000
	S001106.l.r.m.c.lib.g	30214236	0.4	HiSeq 2000
	S001107.l.r.m.c.lib.g	42898869	0.37	HiSeq 2000
	S001108.l.r.m.c.lib.g	37198088	0.3	HiSeq 2000
	S001109.l.r.m.c.lib.g	38301065	0.42	HiSeq 2000
	S001110.l.r.m.c.lib.g	44307886	0.31	HiSeq 2000
	S001111.l.r.m.c.lib.g	36722534	0.31	HiSeq 2000
	S001112.l.r.m.c.lib.g	33088267	0.24	HiSeq 2000
	S001113.l.r.m.c.lib.g	34888042	0.27	HiSeq 2000
	S001115.l.r.m.c.lib.g	27795638	0.31	HiSeq 2000
	S001116.l.r.m.c.lib.g	33882301	0.3	HiSeq 2000
	S001118.l.r.m.c.lib.g	36307696	0.25	HiSeq 2000
	S001119.l.r.m.c.lib.g	37498930	0.25	HiSeq 2000
	S001121.l.r.m.c.lib.g	34202729	0.26	HiSeq 2000
	S001123.l.r.m.c.lib.g	31983714	0.17	HiSeq 2000
	S001124.l2.r.m2.c.lib.g	47707650	0.31	NextSeq 500
	S001125.l.r.m.c.lib.g	31883779	0.21	HiSeq 2000
	S001128.l.r.m.c.lib.g	34027470	0.2	HiSeq 2000
	S001129.l.r.m.c.lib.g	40455425	0.23	HiSeq 2000
	S001130.l.r.m.c.lib.g	34095174	0.33	HiSeq 2000
	S001131.l.r.m.c.lib.g	35779883	0.2	HiSeq 2000
	S001132.l.r.m.c.lib.g	28052397	0.22	HiSeq 2000
	S001134.l.r.m.c.lib.g	48035444	0.25	HiSeq 2000
	S001135.l.r.m.c.lib.g	43669020	0.5	HiSeq 2000
	S001137.l.r.m.c.lib.g	35235978	0.23	HiSeq 2000
	S001138.l.r.m.c.lib.g	42017336	0.55	HiSeq 2000
	S001139.l.r.m.c.lib.g	59775330	0.39	HiSeq 2000
	S001141.l.r.m.c.lib.g	46629348	0.34	HiSeq 2000
	S001142.l.r.m2.c.lib.g	54092940	0.3	HiSeq 2000
	S001143.l.r.m.c.lib.g	40683197	0.39	HiSeq 2000
	S001144.l.r.m.c.lib.g	62700191	0.34	HiSeq 2000
	S001145.l.r.m.c.lib.g	50045608	0.4	HiSeq 2000
	S001146.l.r.m.c.lib.g2	52510986	0.31	HiSeq 2000
	S001148.l.r.m.c.lib.g	35684705	0.35	HiSeq 2000
	S001149.l.r.m.c.lib.g	34940078	0.28	HiSeq 2000
	S001150.l.r.m.c.lib.g	47412241	0.3	HiSeq 2000
	S001151.l.r.m.c.lib.g	50993602	0.39	HiSeq 2000
	S001152.l.r.m.c.lib.g	30565405	0.21	HiSeq 2000
	S001153.l.r.m.c.lib.g	25233162	0.35	HiSeq 2000
	S001154.l.r.m.c.lib.g	30690100	0.23	HiSeq 2000
	S001155.l.r.m.c.lib.g	34134014	0.24	HiSeq 2000
	S001156.l.r.m.c.lib.g	25764438	0.14	HiSeq 2000
	S001157.l.r.m.c.lib.g	35824745	0.19	HiSeq 2000
	S001158.l.r.m.c.lib.g	31458683	0.17	HiSeq 2000
	S001159.l.r.m.c.lib.g	33954285	0.17	HiSeq 2000
	S001160.l.r.m.c.lib.g	44995272	0.22	HiSeq 2000
	S001161.l.r.m.c.lib.g	38543048	0.27	HiSeq 2000
	S001162.l.r.m.c.lib.g	35309541	0.24	HiSeq 2000
	S001163.l.r.m.c.lib.g	32732166	0.23	HiSeq 2000
	S001164.l.r.m.c.lib.g	36544240	0.19	HiSeq 2000
	S001166.l.r.m.c.lib.g	37706744	0.19	HiSeq 2000
	S001167.l.r.m.c.lib.g	35799202	0.23	HiSeq 2000
	S001168.l.r.m.c.lib.g	32507230	0.19	HiSeq 2000
	S001169.l.r.m.c.lib.g	35385989	0.22	HiSeq 2000
	S001171.l.r.m.c.lib.g2	58702529	0.26	HiSeq 2000
	S001172.l2.r.m2.c.lib.g	48416965	0.29	NextSeq 500
	S001173.l.r.m.c.lib.g	33963538	0.23	HiSeq 2000
	S001174.l.r.m.c.lib.g	35886007	0.25	HiSeq 2000
	S001175.l.r.m.c.lib.g	38330496	0.22	HiSeq 2000
	S001176.l.r.m.c.lib.g	30854381	0.24	HiSeq 2000
	S001177.l.r.m.c.lib.g	36431603	0.19	HiSeq 2000
	S001178.l.r.m.c.lib.g	33758661	0.26	HiSeq 2000
	S001179.l.r.m2.c.lib.g	35110300	0.23	HiSeq 2000
	S001180.l.r.m.c.lib.g	37895598	0.22	HiSeq 2000
	S001185.l.r.m.c.lib.g	34373727	0.2	HiSeq 2000
	S001186.l.r.m.c.lib.g	32643657	0.2	HiSeq 2000
	S001187.l.r.m.c.lib.g	31754768	0.17	HiSeq 2000
	S001188.l.r.m.c.lib.g	33818859	0.22	HiSeq 2000
	S001189.l.r.m.c.lib.g	31485583	0.22	HiSeq 2000
	S001190.l.r.m.c.lib.g	30938138	0.28	HiSeq 2000
	S001191.l.r.m.c.lib.g	31679522	0.2	HiSeq 2000
	S001192.l.r.m.c.lib.g	33069108	0.21	HiSeq 2000
	S001193.l.r.m.c.lib.g	89787999	0.34	HiSeq 2000
	S001194.l.r.m.c.lib.g	33244288	0.25	HiSeq 2000
	S001196.l.r.m.c.lib.g	37520994	0.22	HiSeq 2000
	S001197.l.r.m.c.lib.g	35722648	0.24	HiSeq 2000
	S001198.l.r.m.c.lib.g	47348729	0.25	HiSeq 2000
	S001199.l.r.m.c.lib.g	28744334	0.22	HiSeq 2000
	S001200.l.r.m.c.lib.g	39015849	0.22	HiSeq 2000
	S001201.l.r.m.c.lib.g	35586960	0.31	HiSeq 2000
	S001202.l.r.m.c.lib.g	48977660	0.4	HiSeq 2000
	S001203.l.r.m.c.lib.g	43961327	0.31	HiSeq 2000
	S001204.l.r.m.c.lib.g	59784964	0.35	HiSeq 2000
	S001205.l.r.m.c.lib.g	43744172	0.39	HiSeq 2000
	S001206.l.r.m.c.lib.g	61457938	0.38	HiSeq 2000
	S001207.l.r.m2.c.lib.g	49868465	0.37	HiSeq 2000
	S001210.l.r.m.c.lib.g	58717433	0.43	HiSeq 2000
	S001213.l.r.m.c.lib.g	30768144	0.16	HiSeq 2000
	S001214.l.r.m.c.lib.g	37040879	0.25	HiSeq 2000
	S001219.l.r.m.c.lib.g	33778039	0.22	HiSeq 2000
	S001220.l.r.m.c.lib.g	27711912	0.29	HiSeq 2000
	S001224.l.r.m.c.lib.g	27039824	0.33	HiSeq 2000
	S001225.l.r.m.c.lib.g	31667437	0.32	HiSeq 2000
	S001226.l.r.m.c.lib.g	29099170	0.32	HiSeq 2000
	S001227.l.r.m2.c.lib.g	43689565	0.34	HiSeq 2000
	S001228.l.r.m2.c.lib.g	37439578	0.29	HiSeq 2000
	S001229.l.r.m2.c.lib.g	21651872	0.23	HiSeq 2000
	S001232.l.r.m2.c.lib.g	38115749	0.25	HiSeq 2000
	S001234.l.r.m2.c.lib.g	38052053	0.26	HiSeq 2000
	S001236.l.r.m2.c.lib.g	45346784	0.34	HiSeq 2000
	S001237.l.r.m.c.lib.g	40604352	0.26	HiSeq 2000
	S001238.l.r.m2.c.lib.g	22332673	0.24	HiSeq 2000
	S001239.l.r.m2.c.lib.g	39310107	0.31	HiSeq 2000
	S001240.l.r.m2.c.lib.g	28396446	0.29	HiSeq 2000
	S001241.l.r.m2.c.lib.g	42666338	0.28	HiSeq 2000
	S001242.l.r.m2.c.lib.g	61246802	0.38	HiSeq 2000
	S001243.l.r.m2.c.lib.g	49009281	0.42	HiSeq 2000
	S001244.l.r.m2.c.lib.g	45493135	0.36	HiSeq 2000
	S001245.l.r.m2.c.lib.g	37990404	0.3	HiSeq 2000
	S001246.l.r.m2.c.lib.g	35530027	0.36	HiSeq 2000
	S001247.l.r.m2.c.lib.g	43966587	0.31	HiSeq 2000
	S001248.l.r.m2.c.lib.g	39153205	0.27	HiSeq 2000
	S001250.l.r.m2.c.lib.g	43969840	0.36	HiSeq 2000
	S001252.l.r.m2.c.lib.g	31106226	0.33	HiSeq 2000
	S001253.l.r.m2.c.lib.g	34605091	0.21	HiSeq 2000
	S001254.l.r.m2.c.lib.g	39998245	0.29	HiSeq 2000
	S001255.l.r.m3.c.lib.g	41503859	0.26	HiSeq 2000
	S001256.l.r.m2.c.lib.g	40018448	0.22	HiSeq 2000
	S001257.l.r.m2.c.lib.g	41628327	0.39	HiSeq 2000
	S001258.l.r.m2.c.lib.g	47026793	0.32	HiSeq 2000
	S001262.l.r.m2.c.lib.g	43713385	0.28	HiSeq 2000
	S001265.l.r.m2.c.lib.g	50724880	0.31	HiSeq 2000
	S001266.l.r.m2.c.lib.g	31465547	0.28	HiSeq 2000
	S001267.l2.r.m.c.lib.g	42843660	0.3	NextSeq 500
	S001268.l.r.m2.c.lib.g	38468282	0.3	HiSeq 2000
	S001270.l.r.m2.c.lib.g	62943326	0.35	HiSeq 2000
	S001271.l.r.m2.c.lib.g	33404760	0.33	HiSeq 2000
	S001272.l.r.m2.c.lib.g	41909488	0.36	HiSeq 2000
	S001273.l.r.m2.c.lib.g	43174416	0.35	HiSeq 2000
	S001274.l.r.m2.c.lib.g	39437638	0.32	HiSeq 2000
	S001275.l.r.m2.c.lib.g	39832683	0.28	HiSeq 2000
	S001276.l.r.m2.c.lib.g	41521107	0.25	HiSeq 2000
	S001277.l.r.m2.c.lib.g	46626350	0.31	HiSeq 2000
	S001278.l.r.m2.c.lib.g	44101401	0.31	HiSeq 2000
	S001279.l.r.m3.c.lib.g	44056103	0.31	HiSeq 2000
	S001280.l.r.m2.c.lib.g	33859484	0.35	HiSeq 2000
	S001281.l.r.m2.c.lib.g	65482178	0.29	HiSeq 2000
	S001282.l.r.m2.c.lib.g	32366260	0.28	HiSeq 2000
	S001283.l.r.m2.c.lib.g	39018192	0.29	HiSeq 2000
	S001286.l.r.m2.c.lib.g	35527605	0.28	HiSeq 2000
	S001287.l.r.m2.c.lib.g	23348222	0.26	HiSeq 2000
	S001288.l.r.m2.c.lib.g	31705860	0.23	HiSeq 2000
	S001291.l.r.m2.c.lib.g	42304886	0.31	HiSeq 2000
	S001292.l.r.m2.c.lib.g	38306136	0.32	HiSeq 2000
	S001293.l.r.m2.c.lib.g	39013372	0.27	HiSeq 2000
	S001295.l.r.m2.c.lib.g	36136380	0.38	HiSeq 2000
	S001297.l.r.m2.c.lib.g	44549408	0.31	HiSeq 2000
	S001298.l.r.m2.c.lib.g	28356986	0.55	HiSeq 2000
	S001299.l.r.m2.c.lib.g	38553493	0.41	HiSeq 2000
	S001302.l.r.m2.c.lib.g	47645976	0.4	HiSeq 2000
	S001303.l.r.m2.c.lib.g	35221914	0.4	HiSeq 2000
	S001304.l.r.m2.c.lib.g	40806506	0.22	HiSeq 2000
	S001306.l.r.m2.c.lib.g	37912411	0.27	HiSeq 2000
	S001309.l.r.m2.c.lib.g	32936767	0.33	HiSeq 2000
	S001312.l.r.m2.c.lib.g	48520610	0.36	HiSeq 2000
	S001314.l.r.m2.c.lib.g	32279993	0.24	HiSeq 2000
	S001315.l.r.m2.c.lib.g	61536290	0.36	HiSeq 2000
	S001316.l.r.m2.c.lib.g	51881313	0.32	HiSeq 2000
	S001317.l.r.m3.c.lib.g	46249400	0.37	HiSeq 2000
	S001318.l.r.m2.c.lib.g	21607658	0.28	HiSeq 2000
	S001319.l.r.m2.c.lib.g	39851471	0.31	HiSeq 2000
	S001321.l.r.m2.c.lib.g	39412780	0.36	HiSeq 2000
	S001322.l.r.m2.c.lib.g	37878386	0.32	HiSeq 2000
	S001323.l.r.m2.c.lib.g	43408661	0.31	HiSeq 2000
	S001324.l.r.m2.c.lib.g	43210725	0.41	HiSeq 2000
	S001325.l.r.m2.c.lib.g	35100349	0.26	HiSeq 2000
	S001326.l.r.m2.c.lib.g	43369121	0.31	HiSeq 2000
	S001327.l.r.m2.c.lib.g	44158536	0.31	HiSeq 2000
	S001328.l.r.m2.c.lib.g	36261067	0.31	HiSeq 2000
	S001329.l.r.m2.c.lib.g	44070722	0.32	HiSeq 2000
	S001330.l.r.m2.c.lib.g	35208010	0.21	HiSeq 2000
	S001331.l2.r.m.c.lib.g	46902159	0.33	NextSeq 500
	S001332.l.r.m2.c.lib.g	37885688	0.33	HiSeq 2000
	S001333.l.r.m2.c.lib.g	47754992	0.3	HiSeq 2000
	S001334.l.r.m2.c.lib.g	35943554	0.23	HiSeq 2000
	S001336.l.r.m2.c.lib.g	39613996	0.29	HiSeq 2000
	S001337.l.r.m2.c.lib.g	39380264	0.32	HiSeq 2000
	S001339.l.r.m2.c.lib.g	26006030	0.2	HiSeq 2000
	S001340.l.r.m2.c.lib.g	33552722	0.32	HiSeq 2000
	S001342.l.r.m2.c.lib.g	52860805	0.3	HiSeq 2000
	S001343.l.r.m2.c.lib.g	26107124	0.27	HiSeq 2000
	S001344.l.r.m2.c.lib.g	34334139	0.22	HiSeq 2000
	S001345.l.r.m2.c.lib.g	32353024	0.23	HiSeq 2000
	S001347.l.r.m2.c.lib.g	34939859	0.31	HiSeq 2000
	S001348.l.r.m2.c.lib.g	28678019	0.22	HiSeq 2000
	S001349.l2.r.m.c.lib.g	33497086	0.34	HiSeq 2000
	S001350.l.r.m2.c.lib.g	41493991	0.36	HiSeq 2000
	S001351.l.r.m2.c.lib.g	36775593	0.28	HiSeq 2000
	S001352.l.r.m2.c.lib.g	51908581	0.33	HiSeq 2000
	S001353.l.r.m2.c.lib.g	42071238	0.3	HiSeq 2000
	S001354.l.r.m2.c.lib.g	36031670	0.26	HiSeq 2000
	S001355.l.r.m2.c.lib.g	29443642	0.22	HiSeq 2000
	S001356.l.r.m2.c.lib.g	43284242	0.35	HiSeq 2000
	S001358.l.r.m2.c.lib.g	37364731	0.32	HiSeq 2000
	S001363.l.r.m.c.lib.g	49731412	0.52	HiSeq 2000
	S001364.l.r.m.c.lib.g	37940809	0.53	HiSeq 2000
	S001367.l.r.m.c.lib.g	43114340	0.46	HiSeq 2000
	S001372.l.r.m.c.lib.g	45184114	0.45	HiSeq 2000
	S001373.l.r.m.c.lib.g	40674937	0.41	HiSeq 2000
	S001374.l.r.m.c.lib.g	35513475	0.51	HiSeq 2000
	S001375.l.r.m.c.lib.g	41391065	0.43	HiSeq 2000
	S001376.l.r.m.c.lib.g	37795663	0.49	HiSeq 2000
	S001377.l.r.m.c.lib.g	42381741	0.44	HiSeq 2000
	S001378.l.r.m.c.lib.g	38061996	0.4	HiSeq 2000
	S001380.l.r.m.c.lib.g	40258172	0.51	HiSeq 2000
	S001381.l.r.m.c.lib.g	38019713	0.48	HiSeq 2000
	S001385.l.r.m.c.lib.g	33733413	0.43	HiSeq 2000
	S001386.l.r.m.c.lib.g	46860020	0.31	HiSeq 2000
	S001387.l.r.m.c.lib.g	41603624	0.33	HiSeq 2000
	S001389.l.r.m.c.lib.g	36045546	0.26	HiSeq 2000
	S001393.l.r.m.c.lib.g	33884694	0.34	HiSeq 2000
	S001394.l.r.m.c.lib.g	39456576	0.33	HiSeq 2000
	S001395.l.r.m.c.lib.g	29015456	0.39	HiSeq 2000
	S001396.l.r.m.c.lib.g	44229363	0.29	HiSeq 2000
	S001397.l.r.m.c.lib.g	28648009	0.55	HiSeq 2000
	S001398.l.r.m.c.lib.g	37763578	0.27	HiSeq 2000
	S001399.l.r.m.c.lib.g	46142990	0.31	HiSeq 2000
	S001400.l.r.m.c.lib.g	47038352	0.33	HiSeq 2000
	S001402.l.r.m.c.lib.g	44224375	0.29	HiSeq 2000
	S001403.l.r.m.c.lib.g	33596648	0.32	HiSeq 2000
	S001404.l.r.m.c.lib.g	37055352	0.33	HiSeq 2000
	S001405.l.r.m.c.lib.g	36147219	0.34	HiSeq 2000
	S001406.l.r.m.c.lib.g	37721615	0.27	HiSeq 2000
	S001409.l.r.m.c.lib.g	45930640	0.35	HiSeq 2000
	S001410.l.r.m.c.lib.g	38906687	0.45	HiSeq 2000
	S001411.l.r.m.c.lib.g	36513294	0.34	HiSeq 2000
	S001412.l.r.m.c.lib.g	37454797	0.32	HiSeq 2000
	S001414.l.r.m.c.lib.g	46774402	0.35	HiSeq 2000
	S001415.l.r.m.c.lib.g	43648756	0.4	HiSeq 2000
	S001417.l.r.m.c.lib.g	37764621	0.45	HiSeq 2000
	S001418.l.r.m.c.lib.g	52715626	0.34	HiSeq 2000
	S001419.l.r.m.c.lib.g	37095479	0.39	HiSeq 2000
	S001420.l.r.m.c.lib.g	36248351	0.45	HiSeq 2000
	S001421.l.r.m.c.lib.g	39941578	0.47	HiSeq 2000
	S001422.l.r.m.c.lib.g	35571816	0.39	HiSeq 2000
	S001423.l.r.m.c.lib.g	32972298	0.3	HiSeq 2000
	S001424.l.r.m.c.lib.g	39968410	0.45	HiSeq 2000
	S001425.l.r.m.c.lib.g	35573970	0.31	HiSeq 2000
	S001426.l.r.m.c.lib.g	45540594	0.34	HiSeq 2000
	S001427.l.r.m.c.lib.g	37937717	0.36	HiSeq 2000
	S001428.l.r.m.c.lib.g	43913729	0.31	HiSeq 2000
	S001429.l.r.m.c.lib.g	38794072	0.32	HiSeq 2000
	S001430.l.r.m.c.lib.g	29679587	0.28	HiSeq 2000
	S001431.l.r.m.c.lib.g	39586142	0.37	HiSeq 2000
	S001432.l.r.m.c.lib.g	36461342	0.41	HiSeq 2000
	S001435.l.r.m.c.lib.g2	40719983	0.37	HiSeq 2000
	S001436.l.r.m.c.lib.g	33644198	0.33	HiSeq 2000
	S001437.l.r.m.c.lib.g	42171685	0.32	HiSeq 2000
	S001438.l.r.m.c.lib.g	43952620	0.32	HiSeq 2000
	S001440.l.r.m.c.lib.g	28311933	0.23	HiSeq 2000
	S001441.l.r.m.c.lib.g	30654650	0.38	HiSeq 2000
	S001442.l.r.m.c.lib.g	30651256	0.3	HiSeq 2000
	S001444.l.r.m.c.lib.g	37900872	0.31	HiSeq 2000
	S001445.l.r.m.c.lib.g	47355860	0.37	HiSeq 2000
	S001448.l.r.m.c.lib.g	46483122	0.44	HiSeq 2000
	S001449.l.r.m.c.lib.g	36396659	0.33	HiSeq 2000
	S001450.l.r.m.c.lib.g	31312073	0.43	HiSeq 2000
	S001453.l.r.m.c.lib.g	31259177	0.42	HiSeq 2000
	S001454.l.r.m.c.lib.g	37955614	0.32	HiSeq 2000
	S001455.l.r.m.c.lib.g	39041213	0.39	HiSeq 2000
	S001457.l.r.m2.c.lib.g	46808542	0.27	HiSeq 2000
	S001458.l.r.m.c.lib.g	47658872	0.29	HiSeq 2000
	S001459.l.r.m.c.lib.g	29951020	0.22	HiSeq 2000
	S001460.l.r.m.c.lib.g	24361128	0.23	HiSeq 2000
	S001461.l.r.m.c.lib.g	21608233	0.21	HiSeq 2000
	S001463.l.r.m.c.lib.g2	29216712	0.26	HiSeq 2000
	S001466.l.r.m.c.lib.g	20884313	0.23	HiSeq 2000
	S001467.l.r.m.c.lib.g	31288219	0.3	HiSeq 2000
	S001468.l.r.m.c.lib.g	37757833	0.27	HiSeq 2000
	S001470.l.r.m.c.lib.g	38788199	0.28	HiSeq 2000
	S001471.l.r.m.c.lib.g	33234370	0.26	HiSeq 2000
	S001472.l.r.m.c.lib.g2	34435237	0.23	HiSeq 2000
	S001474.l.r.m.c.lib.g2	24069417	0.21	HiSeq 2000
	S001475.l.r.m.c.lib.g	23040011	0.22	HiSeq 2000
	S001476.l.r.m.c.lib.g	36166475	0.31	HiSeq 2000
	S001477.l.r.m.c.lib.g	32385106	0.37	HiSeq 2000
	S001478.l.r.m.c.lib.g	32892276	0.25	HiSeq 2000
	S001479.l.r.m.c.lib.g	40570258	0.28	HiSeq 2000
	S001480.l.r.m.c.lib.g	37108662	0.25	HiSeq 2000
	S001481.l.r.m.c.lib.g	38561477	0.35	HiSeq 2000
	S001483.l.r.m.c.lib.g	28390731	0.16	HiSeq 2000
	S001484.l.r.m.c.lib.g	36023215	0.29	HiSeq 2000
	S001485.l.r.m.c.lib.g	31730582	0.28	HiSeq 2000
	S001486.l.r.m.c.lib.g	32653689	0.22	HiSeq 2000
	S001487.l.r.m.c.lib.g	36071668	0.27	HiSeq 2000
	S001488.l.r.m.c.lib.g	40535372	0.32	HiSeq 2000
	S001489.l.r.m.c.lib.g	44530040	0.23	HiSeq 2000
	S001490.l.r.m.c.lib.g	42049093	0.28	HiSeq 2000
	S001491.l.r.m.c.lib.g	43135782	0.24	HiSeq 2000
	S001492.l.r.m.c.lib.g	40068765	0.26	HiSeq 2000
	S001493.l.r.m.c.lib.g	37730741	0.28	HiSeq 2000
	S001494.l.r.m.c.lib.g	44265154	0.41	HiSeq 2000
	S001495.l.r.m.c.lib.g	38078720	0.25	HiSeq 2000
	S001496.l.r.m.c.lib.g	38858810	0.26	HiSeq 2000
	S001498.l.r.m2.c.lib.g	43277923	0.35	HiSeq 2000
	S001499.l.r.m.c.lib.g	44857210	0.29	HiSeq 2000
	S001500.l.r.m.c.lib.g	29527846	0.41	HiSeq 2000
	S001501.l.r.m.c.lib.g	38613488	0.27	HiSeq 2000
	S001504.l.r.m.c.lib.g	34296010	0.4	HiSeq 2000
	S001505.l.r.m.c.lib.g	35457339	0.33	HiSeq 2000
	S001506.l.r.m.c.lib.g	38643177	0.35	HiSeq 2000
	S001507.l.r.m.c.lib.g	38203068	0.48	HiSeq 2000
	S001508.l.r.m.c.lib.g	32755680	0.29	HiSeq 2000
	S001509.l.r.m.c.lib.g	37018641	0.41	HiSeq 2000
	S001510.l.r.m.c.lib.g	32490302	0.31	HiSeq 2000
	S001511.l.r.m.c.lib.g	24490601	0.19	HiSeq 2000
	S001512.l.r.m.c.lib.g	34685623	0.34	HiSeq 2000
	S001513.l.r.m.c.lib.g	36808630	0.39	HiSeq 2000
	S001515.l.r.m.c.lib.g	39095124	0.26	HiSeq 2000
	S001516.l.r.m.c.lib.g	36796028	0.27	HiSeq 2000
	S001517.l.r.m.c.lib.g	39114935	0.39	HiSeq 2000
	S001518.l.r.m.c.lib.g	38072563	0.38	HiSeq 2000
	S001519.l.r.m.c.lib.g	37802997	0.34	HiSeq 2000
	S001520.l.r.m2.c.lib.g	36621741	0.35	HiSeq 2000
	S001521.l.r.m.c.lib.g	34590853	0.28	HiSeq 2000
	S001522.l.r.m.c.lib.g	33837703	0.22	HiSeq 2000
	S001523.l.r.m.c.lib.g	32345570	0.29	HiSeq 2000
	S001524.l.r.m.c.lib.g	31919684	0.41	HiSeq 2000
	S001525.l.r.m.c.lib.g	36814944	0.34	HiSeq 2000
	S001526.l.r.m.c.lib.g	35815692	0.25	HiSeq 2000
	S001527.l.r.m.c.lib.g	37897545	0.24	HiSeq 2000
	S001529.l.r.m.c.lib.g	31044255	0.42	HiSeq 2000
	S001531.l.r.m.c.lib.g	34332749	0.28	HiSeq 2000
	S001532.l.r.m.c.lib.g	39189796	0.41	HiSeq 2000
	S001535.l.r.m.c.lib.g	33812720	0.23	HiSeq 2000
	S001536.l.r.m.c.lib.g	32841150	0.3	HiSeq 2000
	S001537.l.r.m.c.lib.g	35461625	0.38	HiSeq 2000
	S001539.l.r.m.c.lib.g	38406957	0.35	HiSeq 2000
	S001540.l.r.m.c.lib.g	33784199	0.25	HiSeq 2000
	S001542.l.r.m.c.lib.g	35274850	0.31	HiSeq 2000
	S001544.l.r.m.c.lib.g	33070647	0.23	HiSeq 2000
	S001545.l.r.m.c.lib.g	29099746	0.4	HiSeq 2000
	S001546.l.r.m.c.lib.g	44367448	0.33	HiSeq 2000
	S001547.l.r.m.c.lib.g	33853708	0.31	HiSeq 2000
	S001548.l.r.m.c.lib.g	27105407	0.21	HiSeq 2000
	S001549.l.r.m.c.lib.g	31577709	0.25	HiSeq 2000
	S001550.l.r.m.c.lib.g	37836974	0.31	HiSeq 2000
	S001551.l.r.m.c.lib.g	35350312	0.36	HiSeq 2000
	S001552.l.r.m.c.lib.g	31655041	0.35	HiSeq 2000
	S001554.l.r.m.c.lib.g	34113699	0.37	HiSeq 2000
	S001555.l.r.m.c.lib.g	39691939	0.27	HiSeq 2000
	S001556.l.r.m.c.lib.g	40662263	0.28	HiSeq 2000
	S001560.l.r.m.c.lib.g	41734088	0.32	HiSeq 2000
	S001561.l.r.m.c.lib.g	41545626	0.28	HiSeq 2000
	S001562.l.r.m.c.lib.g	27348001	0.23	HiSeq 2000
	S001563.l.r.m.c.lib.g	34748719	0.26	HiSeq 2000
	S001564.l.r.m.c.lib.g	36252963	0.39	HiSeq 2000
	S001566.l.r.m.c.lib.g	39353036	0.31	HiSeq 2000
	S001567.l.r.m.c.lib.g	40638717	0.3	HiSeq 2000
	S001568.l.r.m.c.lib.g	39128712	0.26	HiSeq 2000
	S001569.l.r.m.c.lib.g	43562544	0.31	HiSeq 2000
	S001570.l.r.m.c.lib.g	47139515	0.37	HiSeq 2000
	S001573.l.r.m.c.lib.g	35799111	0.27	HiSeq 2000
	S001574.l.r.m.c.lib.g	38403406	0.38	HiSeq 2000
	S001575.l.r.m.c.lib.g	42096694	0.37	HiSeq 2000
	S001576.l.r.m.c.lib.g	40694190	0.36	HiSeq 2000
	S001579.l.r.m.c.lib.g	35314070	0.34	HiSeq 2000
	S001580.l.r.m.c.lib.g	40006532	0.34	HiSeq 2000
	S001581.l.r.m.c.lib.g	36866307	0.49	HiSeq 2000
	S001582.l.r.m.c.lib.g	36187221	0.37	HiSeq 2000
	S001583.l.r.m.c.lib.g	39158570	0.36	HiSeq 2000
	S001584.l.r.m.c.lib.g	38497363	0.36	HiSeq 2000
	S001585.l.r.m.c.lib.g	40546560	0.42	HiSeq 2000
	S001586.l.r.m.c.lib.g	37603771	0.5	HiSeq 2000
	S001587.l.r.m.c.lib.g	40286383	0.34	HiSeq 2000
	S001588.l.r.m.c.lib.g	36419427	0.28	HiSeq 2000
	S001589.l.r.m.c.lib.g	39686531	0.36	HiSeq 2000
	S001590.l.r.m.c.lib.g	43654058	0.44	HiSeq 2000
	S001591.l.r.m.c.lib.g	40551095	0.26	HiSeq 2000
	S001596.l.r.m.c.lib.g	39053043	0.41	HiSeq 2000
	S001597.l.r.m.c.lib.g	39416575	0.38	HiSeq 2000
	S001598.l.r.m.c.lib.g	39905322	0.42	HiSeq 2000
	S001599.l.r.m.c.lib.g	43524995	0.32	HiSeq 2000
	S001600.l.r.m.c.lib.g	43638895	0.36	HiSeq 2000
	S001601.l.r.m.c.lib.g	38542179	0.4	HiSeq 2000
	S001602.l.r.m.c.lib.g	40153134	0.43	HiSeq 2000
	S001604.l.r.m.c.lib.g	38819411	0.41	HiSeq 2000
	S001605.l.r.m.c.lib.g	39007936	0.32	HiSeq 2000
	S001606.l.r.m.c.lib.g	37783524	0.36	HiSeq 2000
	S001609.l.r.m.c.lib.g	39470688	0.33	HiSeq 2000
	S001612.l.r.m.c.lib.g	37781499	0.36	HiSeq 2000
	S001614.l.r.m.c.lib.g	40357531	0.36	HiSeq 2000
	S001615.l.r.m.c.lib.g	44250104	0.37	HiSeq 2000
	S001616.l.r.m.c.lib.g	36111290	0.29	HiSeq 2000
	S001617.l.r.m.c.lib.g	40911645	0.36	HiSeq 2000
	S001618.l.r.m.c.lib.g	35289075	0.38	HiSeq 2000
	S001620.l.r.m.c.lib.g	44702305	0.31	HiSeq 2000
	S001622.l.r.m.c.lib.g	43319785	0.37	HiSeq 2000
	S001623.l.r.m.c.lib.g	42877844	0.42	HiSeq 2000
	S001624.l.r.m.c.lib.g	41425145	0.35	HiSeq 2000
	S001625.l.r.m.c.lib.g	35171624	0.35	HiSeq 2000
	S001626.l.r.m.c.lib.g	35004256	0.55	HiSeq 2000
	S001627.l.r.m.c.lib.g	36125320	0.42	HiSeq 2000
	S001631.l.r.m.c.lib.g	34964644	0.47	HiSeq 2000
	S001632.l.r.m.c.lib.g	33603967	0.49	HiSeq 2000
	S002061.l.r.m.c.lib.g	37533179	0.41	HiSeq 2000
	S002062.l.r.m.c.lib.g	36400138	0.54	HiSeq 2000
	S002065.l.r.m.c.lib.g	38855197	0.44	HiSeq 2000
	S002066.l.r.m.c.lib.g	38030132	0.3	HiSeq 2000
	S002067.l.r.m.c.lib.g	38721405	0.45	HiSeq 2000
	S002068.l.r.m.c.lib.g	41749416	0.3	HiSeq 2000
	S002069.l.r.m.c.lib.g	40210773	0.37	HiSeq 2000
	S002070.l.r.m.c.lib.g	41024393	0.34	HiSeq 2000
	S002072.l.r.m.c.lib.g	44529044	0.36	HiSeq 2000
	S002073.l.r.m.c.lib.g	38610827	0.38	HiSeq 2000
	S002074.l.r.m.c.lib.g	39188567	0.42	HiSeq 2000
	S002075.l.r.m.c.lib.g	37272107	0.44	HiSeq 2000
	S002076.l.r.m.c.lib.g	43734502	0.42	HiSeq 2000
	S002077.l.r.m.c.lib.g	39406388	0.39	HiSeq 2000
	S002078.l.r.m.c.lib.g	39063380	0.36	HiSeq 2000
	S002079.l.r.m.c.lib.g	29497267	0.46	HiSeq 2000
	S002081.l.r.m.c.lib.g	37466326	0.43	HiSeq 2000
	S002082.l.r.m.c.lib.g	37848181	0.34	HiSeq 2000
	S002084.l.r.m.c.lib.g	37263139	0.44	HiSeq 2000
	S002085.l.r.m.c.lib.g	38500187	0.37	HiSeq 2000
	S002088.l.r.m.c.lib.g	35217076	0.43	HiSeq 2000
	S002089.l.r.m.c.lib.g	39249950	0.4	HiSeq 2000
	S002092.l.r.m.c.lib.g	37022008	0.51	HiSeq 2000
	S002094.l.r.m.c.lib.g	37322139	0.39	HiSeq 2000
	S002096.l.r.m.c.lib.g	40002363	0.44	HiSeq 2000
	S002097.l.r.m.c.lib.g2	33713947	0.28	HiSeq 2000
	S002098.l.r.m.c.lib.g2	27464239	0.35	HiSeq 2000
	S002099.l.r.m.c.lib.g2	35195926	0.38	HiSeq 2000
	S002100.l2.r.m2.c.lib.g	47164859	0.34	NextSeq 500
	S002101.l.r.m.c.lib.g2	32185920	0.39	HiSeq 2000
	S002102.l.r.m.c.lib.g2	34835821	0.31	HiSeq 2000
	S002103.l.r.m.c.lib.g2	34124291	0.31	HiSeq 2000
	S002104.l.r.m.c.lib.g2	39485698	0.33	HiSeq 2000
	S002105.l.r.m.c.lib.g2	31601222	0.26	HiSeq 2000
	S002109.l.r.m.c.lib.g2	31200051	0.25	HiSeq 2000
	S002111.l.r.m.c.lib.g2	36701723	0.3	HiSeq 2000
	S002116.l.r.m.c.lib.g2	47720839	0.4	HiSeq 2000
	S002117.l.r.m2.c.lib.g	31739709	0.47	HiSeq 2000
	S002119.l.r.m.c.lib.g2	26190482	0.18	HiSeq 2000
	S002120.l.r.m.c.lib.g2	33239607	0.18	HiSeq 2000
	S002121.l.r.m.c.lib.g2	28429822	0.27	HiSeq 2000
	S002122.l.r.m.c.lib.g2	45270440	0.25	HiSeq 2000
	S002123.l.r.m.c.lib.g	43339766	0.24	HiSeq 2000
	S002124.l.r.m.c.lib.g	41953029	0.38	HiSeq 2000
	S002125.l.r.m.c.lib.g	36003709	0.26	HiSeq 2000
	S002129.l.r.m.c.lib.g	35716855	0.27	HiSeq 2000
	S002130.l.r.m.c.lib.g	39436026	0.41	HiSeq 2000
	S002131.l.r.m.c.lib.g	41292980	0.31	HiSeq 2000
	S002132.l.r.m.c.lib.g	29061934	0.22	HiSeq 2000
	S002133.l.r.m.c.lib.g	29005938	0.19	HiSeq 2000
	S002134.l.r.m.c.lib.g	29933721	0.21	HiSeq 2000
	S002135.l.r.m.c.lib.g	30988754	0.2	HiSeq 2000
	S002137.l.r.m.c.lib.g	27673231	0.53	HiSeq 2000
	S002138.l.r.m.c.lib.g	29585903	0.47	HiSeq 2000
	S002141.l.r.m2.c.lib.g	40165685	0.34	HiSeq 2000
	S002150.l.r.m.c.lib.g	36875807	0.31	HiSeq 2000
	S002151.l.r.m.c.lib.g	39271647	0.33	HiSeq 2000
	S002152.l.r.m.c.lib.g	34506601	0.35	HiSeq 2000
	S002153.l.r.m.c.lib.g	31801798	0.44	HiSeq 2000
	S002154.l.r.m.c.lib.g	42082660	0.32	HiSeq 2000
	S002155.l.r.m.c.lib.g	34281269	0.41	HiSeq 2000
	S002156.l.r.m.c.lib.g	33156501	0.34	HiSeq 2000
	S002157.l.r.m.c.lib.g	39421128	0.37	HiSeq 2000
	S002158.l.r.m.c.lib.g	35727753	0.4	HiSeq 2000
	S002159.l.r.m.c.lib.g	32226072	0.34	HiSeq 2000
	S002165.l.r.m.c.lib.g	41155940	0.4	HiSeq 2000
	S002167.l.r.m.c.lib.g	49780797	0.41	HiSeq 2000
	S002168.l.r.m.c.lib.g	37858897	0.31	HiSeq 2000
	S002169.l.r.m.c.lib.g	48343658	0.36	HiSeq 2000
	S002170.l.r.m.c.lib.g	36338369	0.43	HiSeq 2000
	S002171.l.r.m.c.lib.g	34930973	0.3	HiSeq 2000
	S002173.l.r.m.c.lib.g	40607939	0.4	HiSeq 2000
	S002174.l.r.m.c.lib.g	39416133	0.38	HiSeq 2000
	S002176.l.r.m.c.lib.g	40475682	0.39	HiSeq 2000
	S002177.l.r.m.c.lib.g	37725990	0.39	HiSeq 2000
	S002178.l.r.m.c.lib.g	42754278	0.33	HiSeq 2000
	S002179.l.r.m.c.lib.g	39935336	0.34	HiSeq 2000
	S002180.l.r.m.c.lib.g	39215106	0.33	HiSeq 2000
	S002189.l.r.m.c.lib.g	43108599	0.33	HiSeq 2000
	S002190.l.r.m.c.lib.g	31799339	0.21	HiSeq 2000
	S002191.l.r.m.c.lib.g	33404906	0.42	HiSeq 2000
	S002192.l.r.m.c.lib.g	35006445	0.46	HiSeq 2000
	S002193.l.r.m.c.lib.g	31974382	0.36	HiSeq 2000
	S002194.l.r.m.c.lib.g	37265318	0.28	HiSeq 2000
	S002195.l.r.m.c.lib.g	32280535	0.27	HiSeq 2000
	S002196.l.r.m.c.lib.g	39442015	0.41	HiSeq 2000
	S002198.l.r.m.c.lib.g	37274226	0.44	HiSeq 2000
	S002199.l.r.m.c.lib.g	34934855	0.24	HiSeq 2000
	S002200.l.r.m.c.lib.g	36467195	0.36	HiSeq 2000
	S002201.l.r.m.c.lib.g	34514960	0.41	HiSeq 2000
	S002202.l.r.m.c.lib.g	43999333	0.29	HiSeq 2000
	S002203.l.r.m.c.lib.g	40501552	0.27	HiSeq 2000
	S002204.l.r.m.c.lib.g	39734142	0.31	HiSeq 2000
	S002205.l.r.m.c.lib.g	38008988	0.34	HiSeq 2000
	S002206.l.r.m.c.lib.g	43134214	0.34	HiSeq 2000
	S002208.l.r.m.c.lib.g	34919957	0.37	HiSeq 2000
	S002209.l.r.m.c.lib.g	38855824	0.41	HiSeq 2000
	S002210.l.r.m.c.lib.g	40956082	0.38	HiSeq 2000
	S002211.l.r.m.c.lib.g	24056336	0.22	HiSeq 2000
	S002212.l.r.m2.c.lib.g	41951729	0.28	HiSeq 2000
	S002219.l.r.m.c.lib.g	27441945	0.22	HiSeq 2000
	S002220.l.r.m.c.lib.g	26260362	0.19	HiSeq 2000
	S002221.l.r.m.c.lib.g	24796217	0.23	HiSeq 2000
	S002222.l.r.m.c.lib.g	38682817	0.37	HiSeq 2000
	S002225.l.r.m.c.lib.g	36504476	0.29	HiSeq 2000
	S002226.l.r.m.c.lib.g	24714979	0.22	HiSeq 2000
	S002227.l.r.m.c.lib.g	37487631	0.25	HiSeq 2000
	S002228.l.r.m.c.lib.g	34283567	0.24	HiSeq 2000
	S002229.l.r.m.c.lib.g	33317550	0.26	HiSeq 2000
	S002230.l.r.m.c.lib.g	36496663	0.29	HiSeq 2000
	S002236.l.r.m.c.lib.g	32545931	0.28	HiSeq 2000
	S002239.l.r.m.c.lib.g	41867571	0.25	HiSeq 2000
	S002240.l.r.m.c.lib.g	37512229	0.22	HiSeq 2000
	S002242.l.r.m.c.lib.g	33809527	0.24	HiSeq 2000
	S002243.l.r.m.c.lib.g	32572862	0.26	HiSeq 2000
	S002244.l.r.m.c.lib.g	32932074	0.24	HiSeq 2000
	S002245.l.r.m.c.lib.g	28872779	0.23	HiSeq 2000
	S002251.l.r.m.c.lib.g	28557570	0.21	HiSeq 2000
	S002252.l.r.m.c.lib.g	27947525	0.33	HiSeq 2000
	S002253.l.r.m.c.lib.g	36095357	0.33	HiSeq 2000
	S002267.l.r.m2.c.lib.g	35776173	0.28	NextSeq 500
	S002268.l.r.m.c.lib.g	26077759	0.21	HiSeq 2000
	S002269.l.r.m.c.lib.g	25305210	0.22	HiSeq 2000
	S002270.l.r.m.c.lib.g	31228075	0.23	HiSeq 2000
	S002271.l.r.m.c.lib.g	25656831	0.17	HiSeq 2000
	S002273.l.r.m.c.lib.g	26900446	0.19	HiSeq 2000
	S002274.l.r.m.c.lib.g	27066863	0.22	HiSeq 2000
	S002276.l.r.m.c.lib.g	30524735	0.43	HiSeq 2000
	S002279.l.r.m.c.lib.g	19694655	0.28	HiSeq 2000
	S002282.l.r.m.c.lib.g	27408096	0.23	HiSeq 2000
	S002283.l.r.m.c.lib.g	26959210	0.2	HiSeq 2000
	S002284.l.r.m.c.lib.g	24627028	0.18	HiSeq 2000
	S002286.l.r.m.c.lib.g	24693515	0.25	HiSeq 2000
	S002287.l.r.m.c.lib.g2	54603119	0.21	HiSeq 2000
	S002291.l.r.m.c.lib.g	25922279	0.21	HiSeq 2000
	S002292.l.r.m.c.lib.g	24960825	0.19	HiSeq 2000
	S002294.l.r.m.c.lib.g2	40576480	0.19	HiSeq 2000
	S002295.l.r.m.c.lib.g	26792836	0.18	HiSeq 2000
	S002296.l.r.m.c.lib.g	30192953	0.26	HiSeq 2000
	S002297.l.r.m.c.lib.g	32332236	0.37	HiSeq 2000
	S002299.l.r.m.c.lib.g	37370031	0.27	HiSeq 2000
	S002300.l.r.m.c.lib.g	37616251	0.37	HiSeq 2000
	S002301.l.r.m.c.lib.g	34612101	0.27	HiSeq 2000
	S002302.l.r.m.c.lib.g	27389253	0.33	HiSeq 2000
	S002303.l.r.m.c.lib.g	27955427	0.31	HiSeq 2000
	S002304.l.r.m.c.lib.g	41085815	0.42	HiSeq 2000
	S002305.l.r.m.c.lib.g	30870412	0.25	HiSeq 2000
	S002306.l.r.m.c.lib.g	39725542	0.24	HiSeq 2000
	S002318.l.r.m.c.lib.g	36208928	0.22	HiSeq 2000
	S002319.l.r.m.c.lib.g	37896697	0.29	HiSeq 2000
	S002320.l.r.m.c.lib.g	32470425	0.19	HiSeq 2000
	S002321.l.r.m.c.lib.g	37226894	0.22	HiSeq 2000
	S002322.l.r.m.c.lib.g	33967248	0.26	HiSeq 2000
	S002323.l.r.m.c.lib.g	40234877	0.21	HiSeq 2000
	S002324.l.r.m.c.lib.g	38820486	0.2	HiSeq 2000
	S002325.l.r.m2.c.lib.g	25091025	0.21	HiSeq 2000
	S002327.l.r.m.c.lib.g	39050036	0.5	HiSeq 2000
	S002328.l.r.m.c.lib.g	41158058	0.3	HiSeq 2000
	S002329.l.r.m.c.lib.g	36600704	0.25	HiSeq 2000
	S002330.l.r.m.c.lib.g	38437803	0.24	HiSeq 2000
	S002331.l.r.m.c.lib.g	34729474	0.4	HiSeq 2000
	S002332.l.r.m.c.lib.g	34968124	0.34	HiSeq 2000
	S002333.l.r.m.c.lib.g	35742978	0.35	HiSeq 2000
	S002334.l.r.m.c.lib.g	35053237	0.37	HiSeq 2000
	S002335.l.r.m.c.lib.g	34609937	0.34	HiSeq 2000
	S002336.l.r.m.c.lib.g	31647210	0.54	HiSeq 2000
	S002338.l.r.m.c.lib.g	23274677	0.37	HiSeq 2000
	S002339.l.r.m.c.lib.g	21556531	0.47	HiSeq 2000
	S002340.l.r.m2.c.lib.g	25320361	0.2	HiSeq 2000
	S002343.l.r.m.c.lib.g	22608776	0.52	HiSeq 2000
	S002344.l.r.m.c.lib.g	31134809	0.38	HiSeq 2000
	S002345.l.r.m.c.lib.g	22469756	0.42	HiSeq 2000
	S002346.l.r.m.c.lib.g	35683912	0.37	HiSeq 2000
	S002347.l.r.m.c.lib.g	28822058	0.26	HiSeq 2000
	S002348.l.r.m.c.lib.g	30775925	0.52	HiSeq 2000
	S002350.l.r.m.c.lib.g	29383582	0.23	HiSeq 2000
	S002351.l.r.m.c.lib.g	33664496	0.36	HiSeq 2000
	S002353.l.r.m.c.lib.g	33897860	0.32	HiSeq 2000
	S002354.l.r.m.c.lib.g	31186438	0.47	HiSeq 2000
	S002355.l.r.m2.c.lib.g	42762134	0.28	HiSeq 2000
	S002356.l.r.m.c.lib.g	44061449	0.29	HiSeq 2000
	S002357.l.r.m.c.lib.g	36082633	0.28	HiSeq 2000
	S002358.l.r.m.c.lib.g	43096545	0.27	HiSeq 2000
	S002359.l.r.m.c.lib.g	40673531	0.29	HiSeq 2000
	S002360.l.r.m.c.lib.g	39212442	0.32	HiSeq 2000
	S002361.l.r.m.c.lib.g	39318530	0.32	HiSeq 2000
	S002362.l.r.m.c.lib.g	39413667	0.28	HiSeq 2000
	S002363.l.r.m.c.lib.g	46412912	0.26	HiSeq 2000
	S002364.l.r.m.c.lib.g	41572618	0.22	HiSeq 2000
	S002365.l.r.m.c.lib.g	37954453	0.27	HiSeq 2000
	S002367.l.r.m2.c.lib.g	39370175	0.33	HiSeq 2000
	S002368.l.r.m.c.lib.g2	31104195	0.24	HiSeq 2000
	S002369.l.r.m.c.lib.g	33397532	0.35	HiSeq 2000
	S002370.l.r.m.c.lib.g	35335229	0.26	HiSeq 2000
	S002371.l.r.m.c.lib.g	35999382	0.27	HiSeq 2000
	S002373.l.r.m.c.lib.g	26255292	0.37	HiSeq 2000
	S002374.l.r.m.c.lib.g	22065620	0.17	HiSeq 2000
	S002376.l.r.m.c.lib.g	27408603	0.37	HiSeq 2000
	S002377.l.r.m.c.lib.g2	46372795	0.29	HiSeq 2000
	S002378.l.r.m.c.lib.g	19140360	0.24	HiSeq 2000
	S002379.l.r.m.c.lib.g	20501173	0.24	HiSeq 2000
	S002380.l.r.m.c.lib.g	29995556	0.23	HiSeq 2000
	S002382.l.r.m.c.lib.g	27262071	0.21	HiSeq 2000
	S002384.l.r.m.c.lib.g	24500025	0.28	HiSeq 2000
	S002385.l.r.m.c.lib.g	19498429	0.2	HiSeq 2000
	S002387.l.r.m.c.lib.g	31046023	0.28	HiSeq 2000
	S002400.l.r.m.c.lib.g	28751370	0.25	HiSeq 2000
	S002402.l.r.m3.c.lib.g	45614080	0.32	HiSeq 2000
	S002405.l.r.m2.c.lib.g	37012505	0.34	HiSeq 2000
	S002406.l.r.m3.c.lib.g	41012209	0.29	HiSeq 2000
	S002407.l.r.m.c.lib.g	46542799	0.29	HiSeq 2000
	S002408.l.r.m2.c.lib.g	42133539	0.31	HiSeq 2000
	S002409.l.r.m2.c.lib.g	34284199	0.31	HiSeq 2000
	S002410.l.r.m2.c.lib.g	35412960	0.28	NextSeq 500
	S002413.l.r.m2.c.lib.g	38103282	0.38	HiSeq 2000
	S002414.l.r.m2.c.lib.g	41135247	0.28	HiSeq 2000
	S002415.l.r.m2.c.lib.g	30870401	0.26	HiSeq 2000
	S002419.l.r.m2.c.lib.g	37160764	0.31	HiSeq 2000
	S002420.l.r.m2.c.lib.g	35870723	0.3	HiSeq 2000
	S002422.l.r.m.c.lib.g2	40543386	0.36	HiSeq 2000
	S002423.l.r.m2.c.lib.g	35603318	0.3	HiSeq 2000
	S002425.l.r.m.c.lib.g2	27905173	0.26	HiSeq 2000
	S002429.l.r.m.c.lib.g	27785221	0.23	HiSeq 2000
	S002430.l.r.m.c.lib.g	28383979	0.24	HiSeq 2000
	S002431.l.r.m.c.lib.g	24782450	0.21	HiSeq 2000
	S002432.l.r.m.c.lib.g	39697669	0.3	HiSeq 2000
	S002434.l.r.m.c.lib.g	24199629	0.22	HiSeq 2000
	S002435.l.r.m.c.lib.g	25494452	0.29	HiSeq 2000
	S002436.l.r.m.c.lib.g	30088583	0.36	HiSeq 2000
	S002437.l.r.m.c.lib.g	25851686	0.25	HiSeq 2000
	S002438.l.r.m.c.lib.g	30538841	0.28	HiSeq 2000
	S002439.l.r.m.c.lib.g	34105269	0.27	HiSeq 2000
	S002440.l.r.m.c.lib.g	28832585	0.43	HiSeq 2000
	S002441.l.r.m.c.lib.g2	41458847	0.3	HiSeq 2000
	S002442.l.r.m.c.lib.g	20506571	0.29	HiSeq 2000
	S002448.l.r.m.c.lib.g	24927311	0.36	HiSeq 2000
	S002449.l.r.m.c.lib.g	26378116	0.28	HiSeq 2000
	S002451.l.r.m.c.lib.g	28559699	0.39	HiSeq 2000
	S002452.l.r.m.c.lib.g	34162786	0.4	HiSeq 2000
	S002453.l.r.m.c.lib.g	43748525	0.42	HiSeq 2000
	S002454.l.r.m.c.lib.g	40745759	0.32	HiSeq 2000
	S002455.l.r.m.c.lib.g	35599889	0.37	HiSeq 2000
	S002456.l.r.m.c.lib.g	39998251	0.29	HiSeq 2000
	S002458.l.r.m.c.lib.g	40755758	0.33	HiSeq 2000
	S002460.l.r.m.c.lib.g	38997802	0.29	HiSeq 2000
	S002461.l.r.m.c.lib.g	39100544	0.35	HiSeq 2000
	S002462.l.r.m.c.lib.g	36360797	0.38	HiSeq 2000
	S002463.l.r.m2.c.lib.g	37742219	0.31	HiSeq 2000
	S002464.l.r.m.c.lib.g	36064367	0.23	HiSeq 2000
	S002465.l.r.m.c.lib.g	37504569	0.34	HiSeq 2000
	S002470.l.r.m.c.lib.g	37159948	0.31	HiSeq 2000
	S002471.l.r.m.c.lib.g	43201292	0.41	HiSeq 2000
	S002472.l.r.m.c.lib.g	32843567	0.25	HiSeq 2000
	S002473.l.r.m.c.lib.g	36387476	0.33	HiSeq 2000
	S002476.l.r.m.c.lib.g	36826653	0.29	HiSeq 2000
	S002477.l.r.m.c.lib.g	41479311	0.34	HiSeq 2000
	S002478.l.r.m.c.lib.g	41504390	0.35	HiSeq 2000
	S002480.l.r.m.c.lib.g	36713653	0.29	HiSeq 2000
	S002486.l.r.m.c.lib.g	28884580	0.29	HiSeq 2000
	S002487.l.r.m.c.lib.g	38283228	0.29	HiSeq 2000
	S002488.l.r.m.c.lib.g	51511411	0.43	HiSeq 2000
	S002489.l.r.m.c.lib.g	30141450	0.25	HiSeq 2000
	S002490.l.r.m.c.lib.g	23478723	0.17	HiSeq 2000
	S002491.l.r.m.c.lib.g	35602295	0.27	HiSeq 2000
	S002492.l2.r.m2.c.lib.g	46788385	0.34	NextSeq 500
	S002493.l.r.m.c.lib.g	52014528	0.37	HiSeq 2000
	S002494.l.r.m.c.lib.g	37636852	0.35	HiSeq 2000
	S002495.l.r.m.c.lib.g	41746609	0.34	HiSeq 2000
	S002496.l.r.m.c.lib.g	38401627	0.33	HiSeq 2000
	S002498.l.r.m.c.lib.g	33935169	0.3	HiSeq 2000
	S002499.l.r.m.c.lib.g	33988173	0.27	HiSeq 2000
	S002500.l.r.m.c.lib.g	37709688	0.31	HiSeq 2000
	S002501.l.r.m.c.lib.g	28911864	0.43	HiSeq 2000
	S002502.l.r.m.c.lib.g	26452493	0.35	HiSeq 2000
	S002503.l.r.m.c.lib.g	33478521	0.25	HiSeq 2000
	S002504.l.r.m.c.lib.g	29937546	0.26	HiSeq 2000
	S002515.l.r.m.c.lib.g	36528167	0.29	HiSeq 2000
	S002516.l.r.m.c.lib.g	45452033	0.36	HiSeq 2000
	S002518.l.r.m.c.lib.g	37291519	0.28	HiSeq 2000
	S002519.l.r.m.c.lib.g	38388847	0.23	HiSeq 2000
	S002520.l.r.m.c.lib.g	43891930	0.26	HiSeq 2000
	S002521.l.r.m.c.lib.g	34290498	0.39	HiSeq 2000
	S002522.l.r.m.c.lib.g	38432632	0.27	HiSeq 2000
	S002525.l.r.m.c.lib.g	49852332	0.27	HiSeq 2000
	S002526.l.r.m2.c.lib.g	49245886	0.33	HiSeq 2000
	S002528.l.r.m.c.lib.g	39176550	0.3	HiSeq 2000
	S002529.l.r.m.c.lib.g	33499738	0.24	HiSeq 2000
	S002531.l.r.m.c.lib.g	48866581	0.31	HiSeq 2000
	S002532.l.r.m.c.lib.g	27812657	0.34	HiSeq 2000
	S002533.l.r.m.c.lib.g	38299286	0.27	HiSeq 2000
	S002534.l.r.m.c.lib.g	39284932	0.35	HiSeq 2000
	S002535.l.r.m.c.lib.g	33184048	0.29	HiSeq 2000
	S002536.l.r.m.c.lib.g	32113126	0.41	HiSeq 2000
	S002537.l.r.m.c.lib.g	36372000	0.24	HiSeq 2000
	S002538.l.r.m.c.lib.g	33440684	0.26	HiSeq 2000
	S002539.l.r.m.c.lib.g	45820255	0.32	HiSeq 2000
	S002549.l.r.m.c.lib.g	38229100	0.34	HiSeq 2000
	S002551.l.r.m.c.lib.g	39837892	0.24	HiSeq 2000
	S002552.l.r.m.c.lib.g	46268178	0.38	HiSeq 2000
	S002553.l.r.m.c.lib.g	34896202	0.28	HiSeq 2000
	S002554.l.r.m.c.lib.g	46756013	0.34	HiSeq 2000
	S002556.l.r.m.c.lib.g	30880152	0.41	HiSeq 2000
	S002558.l.r.m.c.lib.g	31167520	0.23	HiSeq 2000
	S002560.l.r.m.c.lib.g	38335668	0.33	HiSeq 2000
	S002562.l.r.m.c.lib.g	37813335	0.34	HiSeq 2000
	S002564.l.r.m.c.lib.g	30324165	0.25	HiSeq 2000
	S002565.l.r.m.c.lib.g	32223164	0.3	HiSeq 2000
	S002571.l.r.m.c.lib.g	32698119	0.32	HiSeq 2000
	S002572.l.r.m.c.lib.g	31403663	0.46	HiSeq 2000
	S002573.l.r.m.c.lib.g	28541721	0.53	HiSeq 2000
	S002574.l.r.m.c.lib.g	34798214	0.3	HiSeq 2000
	S002575.l.r.m.c.lib.g	28710270	0.44	HiSeq 2000
	S002577.l.r.m.c.lib.g	32880234	0.41	HiSeq 2000
	S002578.l.r.m.c.lib.g	31919041	0.33	HiSeq 2000
	S002583.l.r.m.c.lib.g	33031143	0.41	HiSeq 2000
	S002584.l.r.m.c.lib.g	36221166	0.43	HiSeq 2000
	S002585.l.r.m.c.lib.g	49792749	0.55	HiSeq 2000
	S002586.l.r.m.c.lib.g	30849186	0.26	HiSeq 2000
	S002587.l.r.m.c.lib.g	37335263	0.36	HiSeq 2000
	S002588.l.r.m.c.lib.g	41269895	0.2	HiSeq 2000
	S002589.l.r.m.c.lib.g	33956621	0.3	HiSeq 2000
	S002590.l.r.m.c.lib.g	36888234	0.25	HiSeq 2000
	S002591.l.r.m.c.lib.g	34186523	0.34	HiSeq 2000
	S002593.l.r.m.c.lib.g	26140019	0.3	HiSeq 2000
	S002594.l.r.m.c.lib.g	45222963	0.36	HiSeq 2000
	S002595.l.r.m.c.lib.g	27200342	0.26	HiSeq 2000
	S002597.l.r.m.c.lib.g	21392550	0.22	HiSeq 2000
	S002598.l.r.m.c.lib.g	22827169	0.24	HiSeq 2000
	S002600.l.r.m.c.lib.g	24179155	0.2	HiSeq 2000
	S002601.l.r.m.c.lib.g	23099260	0.2	HiSeq 2000
	S002602.l.r.m.c.lib.g	25370524	0.31	HiSeq 2000
	S002603.l.r.m.c.lib.g	23284699	0.2	HiSeq 2000
	S002604.l.r.m.c.lib.g	40736317	0.29	HiSeq 2000
	S002605.l.r.m.c.lib.g	32002907	0.34	HiSeq 2000
	S002606.l.r.m.c.lib.g	23609180	0.23	HiSeq 2000
	S002607.l.r.m.c.lib.g	23207156	0.31	HiSeq 2000
	S002618.l.r.m.c.lib.g	39344258	0.41	HiSeq 2000
	S002619.l.r.m.c.lib.g	40817822	0.34	HiSeq 2000
	S002620.l.r.m.c.lib.g	38773264	0.25	HiSeq 2000
	S002621.l.r.m.c.lib.g	18458505	0.24	HiSeq 2000
	S002622.l.r.m.c.lib.g	23566512	0.24	HiSeq 2000
	S002623.l.r.m.c.lib.g	23661475	0.26	HiSeq 2000
	S002624.l.r.m.c.lib.g	30461791	0.27	HiSeq 2000
	S002631.l.r.m.c.lib.g	30059906	0.24	HiSeq 2000
	S002632.l.r.m.c.lib.g	30524736	0.28	HiSeq 2000
	S002645.l.r.m.c.lib.g	23956387	0.3	HiSeq 2000
	S002646.l.r.m.c.lib.g	26265881	0.4	HiSeq 2000
	S002652.l.r.m.c.lib.g	29795210	0.31	HiSeq 2000
	S002654.l.r.m.c.lib.g	38674918	0.34	HiSeq 2000
	S002657.l.r.m.c.lib.g	41442151	0.28	HiSeq 2000
	S002658.l.r.m.c.lib.g	42972476	0.28	HiSeq 2000
	S002659.l.r.m.c.lib.g	37672940	0.29	HiSeq 2000
	S002661.l.r.m.c.lib.g	42305079	0.29	HiSeq 2000
	S002663.l.r.m.c.lib.g	35057772	0.37	HiSeq 2000
	S002664.l.r.m.c.lib.g	53251899	0.45	HiSeq 2000
	S002665.l.r.m.c.lib.g	32527820	0.36	HiSeq 2000
	S002666.l.r.m.c.lib.g	36927064	0.33	HiSeq 2000
	S002667.l.r.m.c.lib.g	36853325	0.33	HiSeq 2000
	S002668.l.r.m.c.lib.g	42118630	0.3	HiSeq 2000
	S002669.l.r.m.c.lib.g	31192526	0.34	HiSeq 2000
	S002670.l.r.m.c.lib.g	41589037	0.42	HiSeq 2000
	S002671.l.r.m.c.lib.g	40156483	0.43	HiSeq 2000
	S002672.l.r.m.c.lib.g	33106852	0.36	HiSeq 2000
	S002674.l.r.m.c.lib.g	42350943	0.42	HiSeq 2000
	S002676.l.r.m.c.lib.g	29287025	0.38	HiSeq 2000
	S002677.l.r.m.c.lib.g	59856279	0.34	HiSeq 2000
	S002678.l.r.m.c.lib.g	33124334	0.29	HiSeq 2000
	S002680.l.r.m.c.lib.g	40834822	0.31	HiSeq 2000
	S002681.l.r.m.c.lib.g	73879315	0.53	HiSeq 2000
	S002684.l.r.m.c.lib.g	24327504	0.3	HiSeq 2000
	S002685.l.r.m.c.lib.g	40198768	0.36	HiSeq 2000
	S002686.l.r.m.c.lib.g	29334109	0.31	HiSeq 2000
	S002687.l.r.m.c.lib.g	34892279	0.42	HiSeq 2000
	S002688.l.r.m.c.lib.g	34380709	0.42	HiSeq 2000
	S002689.l.r.m.c.lib.g	27453536	0.44	HiSeq 2000
	S002691.l.r.m.c.lib.g	37014349	0.31	HiSeq 2000
	S002692.l.r.m.c.lib.g	32474396	0.28	HiSeq 2000
	S002693.l.r.m.c.lib.g	36168293	0.28	HiSeq 2000
	S002694.l.r.m.c.lib.g	24204071	0.42	HiSeq 2000
	S002696.l.r.m.c.lib.g	29328745	0.43	HiSeq 2000
	S002697.l.r.m.c.lib.g	22525168	0.42	HiSeq 2000
	S002699.l.r.m.c.lib.g	21389916	0.43	HiSeq 2000
	S002700.l.r.m.c.lib.g	28559916	0.31	HiSeq 2000
	S002701.l.r.m.c.lib.g	31580235	0.31	HiSeq 2000
	S002703.l.r.m.c.lib.g	18829583	0.29	HiSeq 2000
	S002705.l.r.m.c.lib.g	53220390	0.54	HiSeq 2000
	S002706.l.r.m.c.lib.g	47621295	0.43	HiSeq 2000
	S002707.l.r.m.c.lib.g	24927389	0.32	HiSeq 2000
	S002708.l.r.m.c.lib.g	41803705	0.32	HiSeq 2000
	S002712.l.r.m.c.lib.g	39932741	0.41	HiSeq 2000
	S002715.l.r.m.c.lib.g	28464825	0.36	HiSeq 2000
	S002716.l.r.m.c.lib.g	39206093	0.29	HiSeq 2000
	S002718.l.r.m.c.lib.g	28493875	0.28	HiSeq 2000
	S002720.l.r.m.c.lib.g	32655965	0.34	HiSeq 2000
	S002725.l.r.m.c.lib.g	31154341	0.36	HiSeq 2000
	S002726.l.r.m.c.lib.g	38855445	0.42	HiSeq 2000
	S002727.l.r.m.c.lib.g	30879132	0.34	HiSeq 2000
	S002728.l.r.m.c.lib.g	30334106	0.34	NextSeq 500
	S002730.l.r.m.c.lib.g	28160310	0.31	NextSeq 500
	S002732.l.r.m.c.lib.g	26492551	0.25	NextSeq 500
	S002744.l.r.m.c.lib.g	28512994	0.34	NextSeq 500
	S002747.l.r.m.c.lib.g	22640081	0.46	NextSeq 500
	S002749.l.r.m.c.lib.g	23378467	0.48	NextSeq 500
	S002752.l.r.m.c.lib.g	29225996	0.34	NextSeq 500
	S002756.l.r.m2.c.lib.g	33956696	0.23	NextSeq 500
	S002757.l.r.m.c.lib.g	27312399	0.27	NextSeq 500
	S002758.l.r.m.c.lib.g	25093409	0.31	NextSeq 500
	S002759.l.r.m.c.lib.g	30759211	0.28	NextSeq 500
	S002760.l.r.m.c.lib.g	40710577	0.27	NextSeq 500
	S002761.l.r.m.c.lib.g	39552255	0.24	NextSeq 500
	S002762.l.r.m.c.lib.g	41423129	0.26	NextSeq 500
	S002763.l.r.m.c.lib.g	38674692	0.34	NextSeq 500
	S002764.l.r.m.c.lib.g	40048085	0.29	NextSeq 500
	S002765.l.r.m.c.lib.g	38052708	0.25	NextSeq 500
	S002766.l.r.m.c.lib.g	42481313	0.25	NextSeq 500
	S002783.l.r.m.c.lib.g	34839987	0.23	NextSeq 500
	S002784.l.r.m.c.lib.g	41233435	0.31	NextSeq 500
	S002786.l.r.m.c.lib.g	34593312	0.26	NextSeq 500
	S002787.l.r.m.c.lib.g	33661660	0.33	NextSeq 500
	S002789.l.r.m.c.lib.g	34618060	0.27	NextSeq 500
	S002790.l.r.m.c.lib.g	34894839	0.5	NextSeq 500
	S002791.l.r.m.c.lib.g	41041313	0.39	NextSeq 500
	S002793.l.r.m.c.lib.g	39225943	0.45	NextSeq 500
	S002794.l.r.m.c.lib.g	38997854	0.28	NextSeq 500
	S002795.l.r.m.c.lib.g	41813652	0.28	NextSeq 500
	S002796.l.r.m.c.lib.g	42265520	0.3	NextSeq 500
	S002797.l.r.m2.c.lib.g	39162659	0.26	HiSeq 2000
	S002798.l.r.m2.c.lib.g	58259048	0.3	HiSeq 2000
	S002799.l.r.m2.c.lib.g	50219483	0.34	HiSeq 2000
	S002801.l.r.m2.c.lib.g	38584878	0.33	HiSeq 2000
	S002802.l.r.m2.c.lib.g	34723275	0.31	HiSeq 2000
	S002803.l.r.m2.c.lib.g	52567086	0.34	HiSeq 2000
	S002804.l.r.m2.c.lib.g	37004741	0.29	HiSeq 2000
	S002805.l.r.m.c.lib.g	37453728	0.23	HiSeq 2000
	S002810.l.r.m2.c.lib.g	69234128	0.34	HiSeq 2000
	S002812.l.r.m2.c.lib.g	32909357	0.21	HiSeq 2000
	S002813.l.r.m2.c.lib.g	36581921	0.26	HiSeq 2000
	S002814.l.r.m2.c.lib.g	42681324	0.32	HiSeq 2000
	S002815.l.r.m2.c.lib.g	38034289	0.41	HiSeq 2000
	S002818.l2.r.m.c.lib.g	38554807	0.38	NextSeq 500
	S002819.l2.r.m2.c.lib.g	47602661	0.3	NextSeq 500
	S002820.l.r.m2.c.lib.g	35440441	0.33	HiSeq 2000
	S002821.l.r.m2.c.lib.g	29213253	0.25	HiSeq 2000
	S002822.l.r.m3.c.lib.g	27634605	0.31	HiSeq 2000
	S002824.l.r.m2.c.lib.g	33312053	0.29	HiSeq 2000
	S002825.l.r.m.c.lib.g	34414403	0.34	HiSeq 2000
	S002826.l.r.m2.c.lib.g	41144137	0.37	HiSeq 2000
	S002827.l.r.m2.c.lib.g	35487424	0.32	HiSeq 2000
	S002828.l.r.m2.c.lib.g	43466737	0.35	HiSeq 2000
	S002830.l.r.m2.c.lib.g	30754180	0.26	HiSeq 2000
	S002831.l.r.m2.c.lib.g	33994553	0.29	HiSeq 2000
	S002834.l.r.m2.c.lib.g	34884173	0.3	HiSeq 2000
	S002835.l.r.m2.c.lib.g	39602436	0.28	HiSeq 2000
	S002836.l.r.m2.c.lib.g	34792317	0.29	HiSeq 2000
	S002848.l2.r.m.c.lib.g	48470771	0.38	HiSeq 2000
	S002849.l.r.m2.c.lib.g	33625578	0.26	HiSeq 2000
	S002850.l.r.m2.c.lib.g	28379293	0.26	HiSeq 2000
	S002851.l.r.m2.c.lib.g	34499777	0.27	HiSeq 2000
	S002852.l.r.m2.c.lib.g	34055313	0.25	HiSeq 2000
	S002853.l.r.m2.c.lib.g	33112180	0.25	HiSeq 2000
	S002855.l.r.m2.c.lib.g	39645984	0.33	HiSeq 2000
	S002856.l.r.m2.c.lib.g	33979798	0.3	HiSeq 2000
	S002869.l.r.m2.c.lib.g	36305937	0.3	HiSeq 2000
	S002870.l.r.m2.c.lib.g	30959783	0.25	HiSeq 2000
	S002871.l.r.m2.c.lib.g	37217540	0.29	HiSeq 2000
	S002872.l.r.m2.c.lib.g	45599680	0.32	HiSeq 2000
	S002878.l.r.m2.c.lib.g	39543045	0.33	HiSeq 2000
	S002882.l.r.m2.c.lib.g	36721585	0.33	HiSeq 2000
	S002887.l.r.m2.c.lib.g	48451149	0.36	HiSeq 2000
	S002888.l.r.m2.c.lib.g	28110238	0.23	HiSeq 2000
	S002889.l.r.m2.c.lib.g	34634277	0.29	HiSeq 2000
	S002895.l.r.m2.c.lib.g	31266107	0.26	HiSeq 2000
	S002899.l2.r.m2.c.lib.g	48906057	0.34	NextSeq 500
	S002900.l.r.m3.c.lib.g	38661253	0.27	HiSeq 2000
	S002901.l.r.m4.c.lib.g	42708210	0.38	HiSeq 2000
	S002903.l.r.m3.c.lib.g	40735948	0.3	HiSeq 2000
	S002905.l.r.m2.c.lib.g	34203547	0.26	HiSeq 2000
	S002906.l.r.m4.c.lib.g	45909689	0.33	HiSeq 2000
	S002907.l.r.m3.c.lib.g	44623387	0.31	HiSeq 2000
	S002908.l.r.m3.c.lib.g	39314397	0.25	HiSeq 2000
	S002910.l.r.m3.c.lib.g	36747146	0.3	HiSeq 2000
	S002911.l.r.m3.c.lib.g	39518271	0.27	HiSeq 2000
	S002914.l.r.m3.c.lib.g	30787287	0.49	HiSeq 2000
	S002915.l.r.m3.c.lib.g	38633837	0.27	HiSeq 2000
	S002916.l.r.m3.c.lib.g	51563058	0.32	HiSeq 2000
	S002917.l.r.m3.c.lib.g	37630101	0.29	HiSeq 2000
	S002918.l.r.m3.c.lib.g	39872927	0.26	HiSeq 2000
	S002932.l.r.m2.c.lib.g	31008446	0.25	HiSeq 2000
	S002933.l.r.m.c.lib.g	29375406	0.33	HiSeq 2000
	S002934.l.r.m.c.lib.g	37593067	0.49	HiSeq 2000
	S002935.l.r.m.c.lib.g	38199547	0.24	HiSeq 2000
	S002936.l.r.m.c.lib.g	37086821	0.32	HiSeq 2000
	S002937.l.r.m.c.lib.g	33439267	0.35	HiSeq 2000
	S002939.l.r.m2.c.lib.g	34533019	0.25	HiSeq 2000
	S002940.l.r.m.c.lib.g	29547724	0.34	HiSeq 2000
	S002941.l.r.m.c.lib.g	36337900	0.27	HiSeq 2000
	S002942.l.r.m.c.lib.g	36018078	0.26	HiSeq 2000
	S002944.l.r.m.c.lib.g	39489191	0.34	HiSeq 2000
	S002945.l.r.m.c.lib.g	34431894	0.31	HiSeq 2000
	S002946.l.r.m.c.lib.g	40236717	0.29	HiSeq 2000
	S002947.l.r.m.c.lib.g	46018850	0.26	HiSeq 2000
	S002949.l.r.m.c.lib.g	24612091	0.29	HiSeq 2000
	S002950.l.r.m.c.lib.g	33392198	0.34	HiSeq 2000
	S002951.l.r.m.c.lib.g	27858405	0.25	HiSeq 2000
	S002953.l.r.m.c.lib.g	34323373	0.4	HiSeq 2000
	S002954.l.r.m.c.lib.g	54068706	0.32	HiSeq 2000
	S002955.l.r.m.c.lib.g	42623435	0.43	HiSeq 2000
	S002958.l.r.m.c.lib.g2	31389536	0.19	HiSeq 2000
	S002959.l.r.m.c.lib.g	27617061	0.27	HiSeq 2000
	S002960.l.r.m.c.lib.g	32912719	0.22	HiSeq 2000
	S002969.l.r.m.c.lib.g	28072898	0.24	HiSeq 2000
	S002970.l.r.m.c.lib.g	27426149	0.22	HiSeq 2000
	S002974.l.r.m.c.lib.g	26154862	0.19	HiSeq 2000
	S002975.l.r.m.c.lib.g	34330475	0.27	HiSeq 2000
	S002976.l.r.m.c.lib.g	34524897	0.29	HiSeq 2000
	S002977.l.r.m.c.lib.g	35271091	0.38	HiSeq 2000
	S002978.l.r.m.c.lib.g	32202851	0.33	HiSeq 2000
	S002980.l.r.m.c.lib.g	36375632	0.43	HiSeq 2000
	S002981.l.r.m.c.lib.g	22762215	0.4	HiSeq 2000
	S002982.l.r.m.c.lib.g	34022742	0.54	HiSeq 2000
	S002983.l.r.m.c.lib.g	46651516	0.43	HiSeq 2000
	S002984.l.r.m2.c.lib.g	30398437	0.36	HiSeq 2000
	S002985.l.r.m.c.lib.g	47261684	0.41	HiSeq 2000
	S002986.l.r.m.c.lib.g	34336155	0.36	HiSeq 2000
	S002987.l.r.m.c.lib.g	38785006	0.35	HiSeq 2000
	S002988.l.r.m.c.lib.g	37634448	0.48	HiSeq 2000
	S002990.l.r.m.c.lib.g	37115221	0.29	HiSeq 2000
	S003003.l.r.m.c.lib.g	38574477	0.47	HiSeq 2000
	S003004.l.r.m.c.lib.g	36967364	0.41	HiSeq 2000
	S003008.l.r.m.c.lib.g	44647174	0.39	HiSeq 2000
	S003009.l.r.m.c.lib.g	32144725	0.44	HiSeq 2000
	S003010.l.r.m2.c.lib.g	42225985	0.27	HiSeq 2000
	S003011.l.r.m.c.lib.g	46522082	0.41	HiSeq 2000
	S003012.l.r.m.c.lib.g	39495268	0.29	HiSeq 2000
	S003013.l.r.m.c.lib.g	39942790	0.35	HiSeq 2000
[truncated: 1,494 more rows]
