# Supplementary material for: The mutational landscape of the SCAN‐B real‐world primary breast cancer transcriptome
Source: EMBO Mol Med. 2020 Sep 14;12(10):e12118. doi: 10.15252/emmm.202012118 (PMC7539222; doi:10.15252/emmm.202012118)
Supplement: Supplementary file 3 — Table EV2 [file EMMM-12-e12118-s003.xlsx]

## Sheet: Table EV2
	Table EV2. Number of alterations by type in the post-filter SCAN-B RNA-seq mutation set stratified by single nucleotide variants (SNVs), insertions, and deletions.
	Alteration Type	SNVs	Insertions	Deletions
	Frameshift	0	535	935
	In-frame indel	0	8	78
	Missense	50270	1	25
	Nonsense	2311	1	2
	Splicing	1042	25	33
	UTR	68819	519	1283
	Synonymous	17057	0	0
	Other	1596	23	30
