# Supplementary material for: The mutational landscape of the SCAN‐B real‐world primary breast cancer transcriptome
Source: EMBO Mol Med. 2020 Sep 14;12(10):e12118. doi: 10.15252/emmm.202012118 (PMC7539222; doi:10.15252/emmm.202012118)
Supplement: Supplementary file 4 — Table EV3 [file EMMM-12-e12118-s004.xlsx]

## Sheet: Table EV3
	Table EV3. One-tailed Fisher’s exact test P-values for association of gene mutation status and clinical/molecular biomarker status. Associations with P-values below the significance threshold of 0.05 are highlighted in green.
	Mutated Gene	Clinical Marker Status based on Immunohistochemistry										Histological Subtype			Molecular Subtype (PAM50)
		ER+	ER-	PgR+	PgR-	HER2+	HER2-	HoR+/HER2-	HoR+/HER2+	HoR-/HER2+	TNBC	Ductal	Lobular	Other	Luminal A	Luminal B	Basal	HER2	Normal
	TP53	1	2.1E-52	1	4.3E-40	1.4E-12	1	1	0.0031	1.6E-10	1.1E-30	1.9E-16	1	1	1	0.99	6.3E-80	1.8E-26	0.91
	PIK3CA	9.9E-14	1	7.2E-13	1	1	0.00082	1.1E-14	0.95	1	1	0.81	0.0022	0.99	5.1E-36	1	1	1	1
	GATA3	0.0028	1	0.041	0.98	0.92	0.11	0.0079	0.97	0.62	0.99	0.047	0.99	0.47	0.40	5.4E-5	1	0.99	0.97
	FOXA1	0.0049	1	0.034	0.98	0.52	0.59	0.1	0.37	0.91	0.97	1	2E-05	0.50	0.0001	0.90	1	0.73	0.93
	MAP3K1	0.00063	1	1.5E-05	1	0.98	0.035	4.3E-7	0.96	0.67	1	0.0014	1	0.92	1.6E-20	1	1	1	1
	AKT1	0.20	0.88	0.26	0.82	1	0.0026	0.014	0.99	0.99	0.34	0.96	0.17	0.14	0.00024	0.99	1	0.28	0.65
	PTEN	0.25	0.86	0.16	0.91	0.99	0.016	0.023	0.97	0.75	0.88	0.082	0.91	0.85	0.27	0.31	0.90	0.68	0.92
	ERBB2	0.80	0.32	0.98	0.034	0.69	0.43	0.92	0.76	0.84	0.28	1	4.8E-7	0.31	0.27	0.99	1	0.0001	0.14
	ESR1	0.016	1	0.011	1	0.67	0.47	0.04	0.46	0.92	1	0.80	0.018	1	0.0078	0.45	1	0.97	0.93
	SF3B1	0.052	0.99	0.068	0.97	0.96	0.088	0.014	0.72	0.93	0.87	0.96	0.75	0.0033	0.57	0.0006	1	0.99	1
	CBFB	0.081	0.97	0.22	0.86	1	0.0086	0.0059	0.99	0.88	0.96	0.32	0.41	0.95	7.9E-7	0.99	1	0.92	0.90
	CDH1	0.0076	1	0.48	0.60	1	0.0044	0.03	0.96	0.89	0.98	1	1.6E-72	0.28	4E-6	0.87	1	0.99	0.71
	Abbreviations: ER, Estrogen receptor; PgR, Progesterone receptor; HER2, Human epidermal growth factor receptor 2; HoR, hormone receptor (defined as HoR when ER+ and PgR+, HoR- otherwise); TNBC, Triple-negative breast cancer
