# Supplementary material for: The mutational landscape of the SCAN‐B real‐world primary breast cancer transcriptome
Source: EMBO Mol Med. 2020 Sep 14;12(10):e12118. doi: 10.15252/emmm.202012118 (PMC7539222; doi:10.15252/emmm.202012118)
Supplement: Supplementary file 6 — Table EV5 [file EMMM-12-e12118-s006.xlsx]

## Sheet: Table EV5
	Table EV5. Individual patient treatments stratified by treatment, clinical, and biomarker groups.
		Patient Group	Endocrine therapy										Chemotherapy										HER2 therapy
			Tamoxifen		GnRH Agonist		Aromatase Inhibitors		Other		Unknown		Anthracycline		Docetaxel		Paclitaxel		Other		Unknown		Trastuzumab		Pertuzumab		Other		Unknown
			Number	Percent	Number	Percent	Number	Percent	Number	Percent	Number	Percent	Number	Percent	Number	Percent	Number	Percent	Number	Percent	Number	Percent	Number	Percent	Number	Percent	Number	Percent	Number	Percent
	Treatment Groups	All Treatments (n=3,217)	1314	40.8	23	0.7	1241	38.6	3	0.1	22	0.7	1103	34.3	217	6.7	18	0.6	18	0.6	156	4.8	342	10.6	0	0	0	0	6	0.2
		No Systemic (n=336)	0	0	0	0	0	0	0	0	0	0	0	0	0	0	0	0	0	0	0	0	0	0	0	0	0	0	0	0
		Endo only (n=1579)	869	55	6	0.4	766	48.5	1	0.1	14	0.9	0	0	0	0	0	0	0	0	0	0	0	0	0	0	0	0	0	0
		Chemo only (n=252)	0	0	0	0	0	0	0	0	0	0	209	82.9	30	11.9	5	2	5	2	37	14.7	0	0	0	0	0	0	0	0
		HER2 only (n=2)	0	0	0	0	0	0	0	0	0	0	0	0	0	0	0	0	0	0	0	0	2	100	0	0	0	0	0	0
		Endo ± any (n=2499)	1314	52.6	23	0.9	1240	49.6	3	0.1	22	0.9	806	32.3	166	6.6	12	0.5	12	0.5	99	4	237	9.5	0	0	0	0	1	0
		Chemo ± any (n=1274)	444	34.9	17	1.3	469	36.8	2	0.2	8	0.6	1103	86.6	217	17	18	1.4	18	1.4	156	12.2	334	26.2	0	0	0	0	6	0.5
		HER2 ± any (n=348)	99	28.4	5	1.4	140	40.2	1	0.3	0	0	288	82.8	58	16.7	6	1.7	4	1.1	49	14.1	342	98.3	0	0	0	0	6	1.7
		Endo + Chemo only (n=682)	346	50.7	12	1.8	334	49	1	0.1	8	1.2	606	88.9	129	18.9	7	1	9	1.3	70	10.3	0	0	0	0	0	0	0	0
		Endo + HER2 only (n=6)	1	16.7	0	0	5	83.3	0	0	0	0	0	0	0	0	0	0	0	0	0	0	6	100	0	0	0	0	0	0
		Chemo and HER2 only (n=108)	0	0	0	0	0	0	0	0	0	0	88	81.5	21	19.4	1	0.9	1	0.9	20	18.5	103	95.4	0	0	0	0	5	4.6
		Endo + Chemo ± any (n=914)	444	48.6	17	1.9	469	51.3	2	0.2	8	0.9	806	88.2	166	18.2	12	1.3	12	1.3	99	10.8	231	25.3	0	0	0	0	1	0.1
		Endo + HER2 ± any (n=238)	99	41.6	5	2.1	140	58.8	1	0.4	0	0	200	84	37	15.5	5	2.1	3	1.3	29	12.2	237	99.6	0	0	0	0	1	0.4
		Chemo + HER2 ± any (n=340)	98	28.8	5	1.5	135	39.7	1	0.3	0	0	288	84.7	58	17.1	6	1.8	4	1.2	49	14.4	334	98.2	0	0	0	0	6	1.8
		Endo + Chemo + HER2 (n=232)	98	42.2	5	2.2	135	58.2	1	0.4	0	0	200	86.2	37	15.9	5	2.2	3	1.3	29	12.5	231	99.6	0	0	0	0	1	0.4
	Clinical and Biomarker Groups	HoR+/HER2- (n=2134)	1068	50	14	0.7	878	41.1	2	0.1	20	0.9	531	24.9	91	4.3	6	0.3	7	0.3	59	2.8	10	0.5	0	0	0	0	0	0
		HoR+/HER2+ (n=230)	89	38.7	4	1.7	130	56.5	1	0.4	0	0	157	68.3	27	11.7	3	1.3	3	1.3	19	8.3	179	77.8	0	0	0	0	1	0.4
		HoR-/HER2+ (n=104)	7	6.7	1	1	23	22.1	0	0	0	0	70	67.3	25	24	2	1.9	2	1.9	17	16.3	84	80.8	0	0	0	0	4	3.8
		TNBC (n=137)	0	0	0	0	2	1.5	0	0	0	0	81	59.1	17	12.4	4	2.9	3	2.2	11	8	2	1.5	0	0	0	0	0	0
		ER+ (n=2786)	1301	46.7	23	0.8	1231	44.2	3	0.1	20	0.7	838	30.1	172	6.2	12	0.4	13	0.5	103	3.7	248	8.9	0	0	0	0	1	0
		ER- (n=233)	6	2.6	0	0	5	2.1	0	0	0	0	146	62.7	40	17.2	6	2.6	4	1.7	29	12.4	54	23.2	0	0	0	0	4	1.7
		PgR+ (n=2509)	1207	48.1	21	0.8	1081	43.1	3	0.1	20	0.8	746	29.7	152	6.1	11	0.4	11	0.4	90	3.6	196	7.8	0	0	0	0	2	0.1
		PgR- (n=379)	39	10.3	2	0.5	91	24	0	0	0	0	196	51.7	55	14.5	7	1.8	5	1.3	36	9.5	82	21.6	0	0	0	0	3	0.8
		HER2+ (n=414)	111	26.8	5	1.2	176	42.5	1	0.2	0	0	286	69.1	55	13.3	5	1.2	5	1.2	44	10.6	327	79	0	0	0	0	6	1.4
		HER2- (n=2651)	1155	43.6	15	0.6	990	37.3	2	0.1	21	0.8	774	29.2	123	4.6	12	0.5	12	0.5	94	3.5	13	0.5	0	0	0	0	0	0
		Ki67-high (n=887)	263	29.7	11	1.2	400	45.1	1	0.1	6	0.7	469	52.9	166	18.7	16	1.8	8	0.9	77	8.7	137	15.4	0	0	0	0	5	0.6
		Ki67-low (n=627)	269	42.9	2	0.3	269	42.9	1	0.2	8	1.3	81	12.9	31	4.9	2	0.3	7	1.1	16	2.6	22	3.5	0	0	0	0	0	0
		NHG G1 (n=483)	234	48.4	2	0.4	133	27.5	0	0	6	1.2	29	6	11	2.3	0	0	1	0.2	2	0.4	0	0	0	0	0	0	0	0
		NHG G2 (n=1509)	759	50.3	6	0.4	626	41.5	1	0.1	12	0.8	360	23.9	80	5.3	6	0.4	6	0.4	44	2.9	86	5.7	0	0	0	0	1	0.1
		NHG G3 (n=1161)	299	25.8	12	1	465	40.1	1	0.1	2	0.2	711	61.2	124	10.7	11	0.9	11	0.9	60	5.2	240	20.7	0	0	0	0	5	0.4
		PAM50 Luminal A (n=1545)	785	50.8	11	0.7	586	37.9	2	0.1	15	1	301	19.5	68	4.4	6	0.4	7	0.5	31	2	54	3.5	0	0	0	0	1	0.1
		PAM50 Luminal B (n=899)	380	42.3	8	0.9	491	54.6	1	0.1	6	0.7	365	40.6	71	7.9	3	0.3	3	0.3	46	5.1	88	9.8	0	0	0	0	0	0
		PAM50 HER2-enriched (n=279)	58	20.8	1	0.4	77	27.6	0	0	0	0	167	59.9	32	11.5	4	1.4	2	0.7	30	10.8	157	56.3	0	0	0	0	4	1.4
		PAM50 Basal-like (n=318)	17	5.3	1	0.3	19	6	0	0	1	0.3	203	63.8	32	10.1	5	1.6	5	1.6	36	11.3	17	5.3	0	0	0	0	0	0
	Note: Patients may recieve more than one therapy or belong to more than one clinical and biomarker group; therefore, percentages may not sum to 100%. Patients were enrolled during 2010-2015 and treated according to standard Swedish guidelines, thus no patient recieved CDK4/6 inhibitors or immunotherapy.
	Abbreviations: Endo, endocrine therapy; Chemo, chemo therapy; ER, estrogen receptor; PgR, progesterone receptor; HoR, hormone receptor (HoR+ defined as ER+ and PgR+, HoR- otherwise); HER2, human epidermal growth factor receptor 2; NHG, Nottingham histological grade; TNBC, triple-negative breast cancer; GnRH, gonadotropin-releasing hormone
